# Supplementary material for: Gene Network Rewiring to Study Melanoma Stage Progression and Elements Essential for Driving Melanoma
Source: PLoS One. 2015 Nov 11;10(11):e0142443. doi: 10.1371/journal.pone.0142443 (PMC4641706; doi:10.1371/journal.pone.0142443)
Supplement: S1 File — (XLS) [file pone.0142443.s008.xls]

## Sheet: Sheet1
Data downloaded on 20/06/2014
Sample	Sample_Name	Accession	Organ	Description	Platform	Batch
GSM102072	NM1	GSE4570	Skin	Normal culture	GPL96	16
GSM102073	NM2	GSE4570	Skin	Normal culture	GPL96	16
GSM102682	normal skin	GSE4587	Skin	Normal Skin	GPL570	22
GSM102683	normal skin	GSE4587	Skin	Normal Skin	GPL570	22
GSM102701	short term cultures of epidermal melanocytes	GSE4587	Normal	Normal cell line	GPL570	22
GSM108398	Mel1_A	GSE4840	Cultured cell line	Normal cell line	GPL96	3
GSM108400	Mel2_A	GSE4840	Cultured cell line	Normal cell line	GPL96	3
GSM108402	Mel3_A	GSE4840	Cultured cell line	Normal cell line	GPL96	3
GSM1088492	GSM1088492	GSE44660	Skin	Normal	GPL5175	12
GSM1088493	GSM1088493	GSE44660	Skin	Normal	GPL5175	12
GSM1088494	GSM1088494	GSE44660	Skin	Normal	GPL5175	12
GSM1131679	Normal Skin_Sample 101.1	GSE46517	Skin	Normal Skin	GPL571	11
GSM1131680	Normal Skin_Sample 13.4	GSE46517	Skin	Normal Skin	GPL571	11
GSM1131681	Normal Skin_Sample 14.10	GSE46517	Skin	Normal Skin	GPL571	11
GSM1131682	Normal Skin_Sample 14.7	GSE46517	Skin	Normal Skin	GPL571	11
GSM1131683	Normal Skin_Sample 14.8	GSE46517	Skin	Normal Skin	GPL571	11
GSM1131684	Normal Skin_Sample 14.9	GSE46517	Skin	Normal Skin	GPL571	11
GSM1131685	Normal Epithelial Melanocytes_Sample 98.1	GSE46517	Skin	Normal	GPL571	11
GSM1131686	Normal Skin_Sample 99.1	GSE46517	Skin	Normal Skin	GPL571	11
GSM1138530	Uninfected 1	GSE46801	Skin	Normal	GPL570	17
GSM1138531	Uninfected 2	GSE46801	Skin	Normal	GPL570	17
GSM1138532	Uninfected 3	GSE46801	Skin	Normal	GPL570	17
GSM1138533	EmptyVector 1	GSE46801	Skin	Normal skin infected	GPL570	17
GSM1138534	EmptyVector 2	GSE46801	Skin	Normal skin infected	GPL570	17
GSM1138535	EmptyVector 3	GSE46801	Skin	Normal skin infected	GPL570	17
GSM1164016	Melanocytes 0 hrs replicate 1	GSE47980	Cultured Cell line	Normal cell line	GPL6883	23
GSM1164017	Melanocytes 0 hrs replicate 2	GSE47980	Cultured Cell line	Normal cell line	GPL6883	23
GSM1164018	Melanocytes 6 hrs replicate 1	GSE47980	Cultured Cell line	Normal 6	GPL6883	23
GSM1164019	Melanocytes 6 hrs replicate 2	GSE47980	Cultured Cell line	Normal 6	GPL6883	23
GSM1164020	Melanocytes 24 hrs replicate 1	GSE47980	Cultured Cell line	Normal 24	GPL6883	23
GSM1164021	Melanocytes 24 hrs replicate 2	GSE47980	Cultured Cell line	Normal 24	GPL6883	23
GSM390208	Normal_skin N118	GSE15605	Skin	Normal Skin	GPL570	14
GSM390209	Normal_skin N157	GSE15605	Skin	Normal Skin	GPL570	14
GSM390210	Normal_skin N173	GSE15605	Skin	Normal Skin	GPL570	14
GSM390211	Normal_skin N201	GSE15605	Skin	Normal Skin	GPL570	14
GSM390212	Normal_skin N206	GSE15605	Skin	Normal Skin	GPL570	14
GSM390213	Normal_skin N236	GSE15605	Skin	Normal Skin	GPL570	14
GSM390214	Normal_skin N243	GSE15605	Skin	Normal Skin	GPL570	14
GSM390215	Normal_skin N273	GSE15605	Skin	Normal Skin	GPL570	14
GSM390216	Normal_skin N275	GSE15605	Skin	Normal Skin	GPL570	14
GSM390217	Normal_skin N280	GSE15605	Skin	Normal Skin	GPL570	14
GSM390218	Normal_skin N287	GSE15605	Skin	Normal Skin	GPL570	14
GSM390219	Normal_skin N288	GSE15605	Skin	Normal Skin	GPL570	14
GSM390220	Normal_skin N290	GSE15605	Skin	Normal Skin	GPL570	14
GSM390221	Normal_skin N298	GSE15605	Skin	Normal Skin	GPL570	14
GSM390222	Normal_skin N307	GSE15605	Skin	Normal Skin	GPL570	14
GSM390223	Normal_skin N356	GSE15605	Skin	Normal Skin	GPL570	14
GSM538702	NHM_dark_All*_control_rep1	GSE21565	Cultured melanocytes	Normal treated	GPL4133	19
GSM538703	NHM_dark_All*_control_rep2	GSE21565	Cultured melanocytes	Normal treated	GPL4133	19
GSM538704	NHM_dark_All*_control_rep3	GSE21565	Cultured melanocytes	Normal treated	GPL4133	19
GSM538705	NHM_dark_d185_treat_rep1	GSE21565	Cultured melanocytes	Normal treated	GPL4133	19
GSM538706	NHM_dark_d185_treat_rep2	GSE21565	Cultured melanocytes	Normal treated	GPL4133	19
GSM538707	NHM_dark_d185_treat_rep3	GSE21565	Cultured melanocytes	Normal treated	GPL4133	19
GSM538708	NHM_dark_d492_treat_rep1	GSE21565	Cultured melanocytes	Normal treated	GPL4133	19
GSM538709	NHM_dark_d492_treat_rep2	GSE21565	Cultured melanocytes	Normal treated	GPL4133	19
GSM538710	NHM_dark_d492_treat_rep3	GSE21565	Cultured melanocytes	Normal treated	GPL4133	19
GSM538711	NHM_dark_LF_control_rep1	GSE21565	Cultured melanocytes	Normal treated	GPL4133	19
GSM538712	NHM_dark_LF_control_rep2	GSE21565	Cultured melanocytes	Normal treated	GPL4133	19
GSM538713	NHM_dark_LF_control_rep3	GSE21565	Cultured melanocytes	Normal treated	GPL4133	19
GSM538714	NHM_dark_NT_control_rep1	GSE21565	Cultured melanocytes	Normal cell line	GPL4133	19
GSM538715	NHM_dark_NT_control_rep2	GSE21565	Cultured melanocytes	Normal cell line	GPL4133	19
GSM538716	NHM_dark_NT_control_rep3	GSE21565	Cultured melanocytes	Normal cell line	GPL4133	19
GSM538717	NHM_light_All*_control_rep1	GSE21565	Cultured melanocytes	Normal treated	GPL4133	19
GSM538718	NHM_light_All*_control_rep2	GSE21565	Cultured melanocytes	Normal treated	GPL4133	19
GSM538719	NHM_light_All*_control_rep3	GSE21565	Cultured melanocytes	Normal treated	GPL4133	19
GSM538720	NHM_light_d185_treat_rep1	GSE21565	Cultured melanocytes	Normal treated	GPL4133	19
GSM538721	NHM_light_d185_treat_rep2	GSE21565	Cultured melanocytes	Normal treated	GPL4133	19
GSM538722	NHM_light_d185_treat_rep3	GSE21565	Cultured melanocytes	Normal treated	GPL4133	19
GSM538723	NHM_light_d492_treat_rep1	GSE21565	Cultured melanocytes	Normal treated	GPL4133	19
GSM538724	NHM_light_d492_treat_rep2	GSE21565	Cultured melanocytes	Normal treated	GPL4133	19
GSM538725	NHM_light_d492_treat_rep3	GSE21565	Cultured melanocytes	Normal treated	GPL4133	19
GSM538726	NHM_light_LF_control_rep1	GSE21565	Cultured melanocytes	Normal treated	GPL4133	19
GSM538727	NHM_light_LF_control_rep2	GSE21565	Cultured melanocytes	Normal treated	GPL4133	19
GSM538728	NHM_light_LF_control_rep3	GSE21565	Cultured melanocytes	Normal treated	GPL4133	19
GSM538729	NHM_light_NT_control_rep1	GSE21565	Cultured melanocytes	Normal cell line	GPL4133	19
GSM538730	NHM_light_NT_control_rep2	GSE21565	Cultured melanocytes	Normal cell line	GPL4133	19
GSM538731	NHM_light_NT_control_rep3	GSE21565	Cultured melanocytes	Normal cell line	GPL4133	19
GSM71671	430MM	GSE3189	skin	Normal	GPL96	1
GSM71672	435MM	GSE3189	skin	Normal	GPL96	1
GSM71673	437MM	GSE3189	skin	Normal	GPL96	1
GSM71674	431MM	GSE3189	skin	Normal	GPL96	1
GSM71675	432MM	GSE3189	skin	Normal	GPL96	1
GSM71676	433MM	GSE3189	skin	Normal	GPL96	1
GSM71677	485MM	GSE3189	skin	Normal	GPL96	1
GSM790975	HEMn, rep 1	GSE31909	Skin	Normal HEMn	GPL10558	15
GSM790976	HEMn, rep 2	GSE31909	Skin	Normal HEMn	GPL10558	15
GSM790977	HEMn, rep 3	GSE31909	Skin	Normal HEMn	GPL10558	15
GSM790978	HEMa, rep 1	GSE31909	Skin	Normal HEMa	GPL10558	15
GSM790979	HEMa, rep 2	GSE31909	Skin	Normal HEMa	GPL10558	15
GSM790980	HEMa, rep 3	GSE31909	Skin	Normal HEMa	GPL10558	15
GSM867231	normal melanocyte HEMa-LP, mRNA biological rep 1	GSE35388	Cultured cell line	Normal cell line	GPL570	18
GSM867232	normal melanocyte HEMa-LP, mRNA biological rep 2	GSE35388	Cultured cell line	Normal cell line	GPL570	18
GSM938865	normal melanocytes patient 1	GSE38312	skin	Normal cell line	GPL570	13
GSM938867	normal melanocytes patient 2	GSE38312	skin	Normal	GPL570	13
GSM938869	normal melanocytes patient 3	GSE38312	skin	Normal	GPL570	13
GSM938871	normal melanocytes patient 4	GSE38312	skin	Normal	GPL570	13
GSM938873	normal melanocytes patient 5	GSE38312	skin	Normal	GPL570	13
Cutaneous Non-metastatic stage
GSM102065	WW165	GSE4570	Skin	Primary Melanoma culture	GPL96	16
GSM102686	atypical nevi (moderate atypia)	GSE4587	Skin	Nevus Morderate atypia	GPL570	22
GSM102687	atypical nevi (moderate atypia)	GSE4587	Skin	Nevus Morderate atypia	GPL570	22
GSM102688	melanoma in situ	GSE4587	Skin	Primary Melanoma	GPL570	22
GSM102689	melanoma in situ	GSE4587	Skin	Primary Melanoma	GPL570	22
GSM102691	VGP melanoma	GSE4587	Skin	Primary Melanoma VGP	GPL570	22
GSM102692	VGP melanoma	GSE4587	Skin	Primary Melanoma VGP	GPL570	22
GSM1131639	Primary Melanoma_Sample 102.5	GSE46517	Skin	Primary Melanoma	GPL571	11
GSM1131640	Primary Melanoma_Sample 102.6	GSE46517	Skin	Primary Melanoma	GPL571	11
GSM1131641	Primary Melanoma_Sample 103.1	GSE46517	Skin	Primary Melanoma	GPL571	11
GSM1131642	Primary Melanoma_Sample 103.2	GSE46517	Skin	Primary Melanoma	GPL571	11
GSM1131643	Primary Melanoma_Sample 103.3	GSE46517	Skin	Primary Melanoma	GPL571	11
GSM1131644	Primary Melanoma_Sample 103.4	GSE46517	Skin	Primary Melanoma	GPL571	11
GSM1131645	Primary Melanoma_Sample 103.5	GSE46517	Skin	Primary Melanoma	GPL571	11
GSM1131646	Primary Melanoma_Sample 104.5	GSE46517	Skin	Primary Melanoma	GPL571	11
GSM1131647	Primary Melanoma_Sample 104.6	GSE46517	Skin	Primary Melanoma	GPL571	11
GSM1131648	Primary Melanoma_Sample 106.1	GSE46517	Skin	Primary Melanoma	GPL571	11
GSM1131649	Primary Melanoma_Sample 106.2	GSE46517	Skin	Primary Melanoma	GPL571	11
GSM1131650	Primary Melanoma_Sample 106.3	GSE46517	Skin	Primary Melanoma	GPL571	11
GSM1131651	Primary Melanoma_Sample 107.4	GSE46517	Skin	Primary Melanoma	GPL571	11
GSM1131652	Primary Melanoma_Sample 107.5	GSE46517	Skin	Primary Melanoma	GPL571	11
GSM1131653	Primary Melanoma_Sample 15.5	GSE46517	Skin	Primary Melanoma	GPL571	11
GSM1131654	Primary Melanoma_Sample 20.1	GSE46517	Skin	Primary Melanoma	GPL571	11
GSM1131655	Primary Melanoma_Sample 71.5	GSE46517	Skin	Primary Melanoma	GPL571	11
GSM1131656	Primary Melanoma_Sample 72.2	GSE46517	Skin	Primary Melanoma	GPL571	11
GSM1131657	Primary Melanoma_Sample 72.4	GSE46517	Skin	Primary Melanoma	GPL571	11
GSM1131658	Primary Melanoma_Sample 74.5	GSE46517	Skin	Primary Melanoma	GPL571	11
GSM1131659	Primary Melanoma_Sample 78.2	GSE46517	Skin	Primary Melanoma	GPL571	11
GSM1131660	Primary Melanoma_Sample 79.3	GSE46517	Skin	Primary Melanoma	GPL571	11
GSM1131661	Primary Melanoma_Sample 8.3	GSE46517	Skin	Primary Melanoma	GPL571	11
GSM1131662	Primary Melanoma_Sample 87.3	GSE46517	Skin	Primary Melanoma	GPL571	11
GSM1131663	Primary Melanoma_Sample 89.2	GSE46517	Skin	Primary Melanoma	GPL571	11
GSM1131664	Primary Melanoma_Sample 89.4	GSE46517	Skin	Primary Melanoma	GPL571	11
GSM1131665	Primary Melanoma_Sample 89.5	GSE46517	Skin	Primary Melanoma	GPL571	11
GSM1131666	Primary Melanoma_Sample 89.6	GSE46517	Skin	Primary Melanoma	GPL571	11
GSM1131667	Primary Melanoma_Sample 90.3	GSE46517	Skin	Primary Melanoma	GPL571	11
GSM1131668	Primary Melanoma_Sample 90.5	GSE46517	Skin	Primary Melanoma	GPL571	11
GSM1131669	Primary Melanoma_Sample 90.6	GSE46517	Skin	Primary Melanoma	GPL571	11
GSM1163986	MM200 0 hrs replicate 1	GSE47980	Cultured Cell line	Primary Melanoma MM200 0	GPL6883	23
GSM1163987	MM200 0 hrs replicate 2	GSE47980	Cultured Cell line	Primary Melanoma MM200 0	GPL6883	23
GSM1163988	MM200 6 hrs replicate 1	GSE47980	Cultured Cell line	Primary Melanoma MM200 6	GPL6883	23
GSM1163989	MM200 6 hrs replicate 2	GSE47980	Cultured Cell line	Primary Melanoma MM200 6	GPL6883	23
GSM1163992	IgR3 0 hrs replicate 1	GSE47980	Cultured Cell line	Primary Melanoma IGR3 0	GPL6883	23
GSM1163993	IgR3 0 hrs replicate 2	GSE47980	Cultured Cell line	Primary Melanoma IGR3 0	GPL6883	23
GSM1163994	IgR3 6 hrs replicate 1	GSE47980	Cultured Cell line	Primary Melanoma IGR3 6	GPL6883	23
GSM1163995	IgR3 6 hrs replicate 2	GSE47980	Cultured Cell line	Primary Melanoma IGR3 6	GPL6883	23
GSM1163996	IgR3 24 hrs replicate 1	GSE47980	Cultured Cell line	Primary Melanoma IGR3 24	GPL6883	23
GSM1164004	Me4405 0 hrs replicate 1	GSE47980	Cultured Cell line	Primary Melanoma Me4405 0	GPL6883	23
GSM1164005	Me4405 0 hrs replicate 2	GSE47980	Cultured Cell line	Primary Melanoma Me4405 0	GPL6883	23
GSM1164006	Me4405 6 hrs replicate 1	GSE47980	Cultured Cell line	Primary Melanoma Me4405 6	GPL6883	23
GSM1164007	Me4405 6 hrs replicate 2	GSE47980	Cultured Cell line	Primary Melanoma Me4405 6	GPL6883	23
GSM1164008	Me4405 24 hrs replicate 1	GSE47980	Cultured Cell line	Primary Melanoma Me4405 24	GPL6883	23
GSM1164009	Me4405 24 hrs replicate 2	GSE47980	Cultured Cell line	Primary Melanoma Me4405 24	GPL6883	23
GSM180698	B-raf_A2058_GEO	GSE7469	Cultured cell line	Primary Melanoma A2058 braf	GPL1708	7
GSM180699	B-raf_SKMel24_GEO	GSE7469	Cultured cell line	Primary Melanoma SKMel24 N-ras	GPL1708	7
GSM180700	B-raf_SKMel28_GEO	GSE7469	Cultured cell line	Primary Melanoma SKMel28 braf	GPL1708	7
GSM180701	B-raf_SKMel257_GEO	GSE7469	Cultured cell line	Primary Melanoma SKMel257 braf	GPL1708	7
GSM180702	B-raf_WM2644_GEO	GSE7469	Cultured cell line	Primary Melanoma WM2644 B-raf	GPL1708	7
GSM180785	N-ras_Mel224_GEO	GSE7469	Cultured cell line	Primary Melanoma Mel224 N-ras	GPL1708	7
GSM180786	N-ras_SKMel103_GEO	GSE7469	Cultured cell line	Primary Melanoma SKMel103 N-ras	GPL1708	7
GSM180787	N-ras_SKMel119_GEO	GSE7469	Cultured cell line	Primary Melanoma SKMel119 N-ras	GPL1708	7
GSM180788	N-ras_SKMel147_GEO	GSE7469	Cultured cell line	Primary Melanoma SKMel147 N-ras	GPL1708	7
GSM180790	N-ras_VMM39_GEO	GSE7469	Cultured cell line	Primary Melanoma VMM39 N-ras	GPL1708	7
GSM207929	Human cancer, primary melanoma (Prim Nr 87/3)	GSE8401	Skin	Primary Melanoma	GPL96	24
GSM207930	Human cancer, primary melanoma (Prim Nr 89/4)	GSE8401	Skin	Primary Melanoma	GPL96	24
GSM207931	Human cancer, primary melanoma (Prim Nr 90/6)	GSE8401	Skin	Primary Melanoma	GPL96	24
GSM207932	Human cancer, primary melanoma (Prim Nr 74/5)	GSE8401	Skin	Primary Melanoma	GPL96	24
GSM207933	Human cancer, primary melanoma (Prim Nr 90/5)	GSE8401	Skin	Primary Melanoma	GPL96	24
GSM207934	Human cancer, primary melanoma (Prim Nr 103/1)	GSE8401	Skin	Primary Melanoma	GPL96	24
GSM207935	Human cancer, primary melanoma (Prim Nr 78/2)	GSE8401	Skin	Primary Melanoma	GPL96	24
GSM207936	Human cancer, primary melanoma (Prim Nr 71/5 )	GSE8401	Skin	Primary Melanoma	GPL96	24
GSM207937	Human cancer, primary melanoma (Prim Nr 15/5)	GSE8401	Skin	Primary Melanoma	GPL96	24
GSM207939	Human cancer, primary melanoma (Prim Nr 89/2)	GSE8401	Skin	Primary Melanoma	GPL96	24
GSM207940	Human cancer, primary melanoma (Prim Nr 8/3)	GSE8401	Skin	Primary Melanoma	GPL96	24
GSM207942	Human cancer, primary melanoma (Prim Nr 90/3)	GSE8401	Skin	Primary Melanoma	GPL96	24
GSM207943	Human cancer, primary melanoma (Prim Nr 72/2 )	GSE8401	Skin	Primary Melanoma	GPL96	24
GSM207944	Human cancer, primary melanoma (Prim Nr 104/5)	GSE8401	Skin	Primary Melanoma	GPL96	24
GSM207945	Human cancer, primary melanoma (Prim Nr 89/5)	GSE8401	Skin	Primary Melanoma	GPL96	24
GSM207946	Human cancer, primary melanoma (Prim Nr 104/6)	GSE8401	Skin	Primary Melanoma	GPL96	24
GSM207947	Human cancer, primary melanoma (Prim Nr 103/2)	GSE8401	Skin	Primary Melanoma	GPL96	24
GSM207949	Human cancer, primary melanoma (Prim Nr 103/3)	GSE8401	Skin	Primary Melanoma	GPL96	24
GSM207950	Human cancer, primary melanoma (Prim Nr 103/4)	GSE8401	Skin	Primary Melanoma	GPL96	24
GSM207951	Human cancer, primary melanoma (Prim Nr 106/1)	GSE8401	Skin	Primary Melanoma	GPL96	24
GSM207952	Human cancer, primary melanoma (Prim Nr 103/5)	GSE8401	Skin	Primary Melanoma	GPL96	24
GSM207953	Human cancer, primary melanoma (Prim Nr 106/2)	GSE8401	Skin	Primary Melanoma	GPL96	24
GSM207954	Human cancer, primary melanoma (Prim Nr 102/6)	GSE8401	Skin	Primary Melanoma	GPL96	24
GSM207955	Human cancer, primary melanoma (Prim Nr 106/3)	GSE8401	Skin	Primary Melanoma	GPL96	24
GSM207956	Human cancer, primary melanoma (Prim Nr 89/6)	GSE8401	Skin	Primary Melanoma	GPL96	24
GSM207957	Human cancer, primary melanoma (Prim Nr 107/5)	GSE8401	Skin	Primary Melanoma	GPL96	24
GSM207959	Human cancer, primary melanoma (Prim Nr 79/3)	GSE8401	Skin	Primary Melanoma	GPL96	24
GSM310924	RGP melanoma	GSE12391	Skin	Primary Melanoma RGP	GPL1708	6
GSM310925	RGP melanoma	GSE12391	Skin	Primary Melanoma RGP	GPL1708	6
GSM310926	RGP melanoma	GSE12391	Skin	Primary Melanoma RGP	GPL1708	6
GSM310927	RGP melanoma	GSE12391	Skin	Primary Melanoma RGP	GPL1708	6
GSM310928	RGP melanoma	GSE12391	Skin	Primary Melanoma RGP	GPL1708	6
GSM310929	RGP melanoma	GSE12391	Skin	Primary Melanoma RGP	GPL1708	6
GSM310930	RGP melanoma	GSE12391	Skin	Primary Melanoma RGP	GPL1708	6
GSM310931	RGP melanoma	GSE12391	Skin	Primary Melanoma RGP	GPL1708	6
GSM310932	VGP melanoma	GSE12391	Skin	Primary Melanoma VGP	GPL1708	6
GSM310933	VGP melanoma	GSE12391	Skin	Primary Melanoma VGP	GPL1708	6
GSM310934	VGP melanoma	GSE12391	Skin	Primary Melanoma VGP	GPL1708	6
GSM310935	VGP melanoma	GSE12391	Skin	Primary Melanoma VGP	GPL1708	6
GSM310936	VGP melanoma	GSE12391	Skin	Primary Melanoma VGP	GPL1708	6
GSM310937	VGP melanoma	GSE12391	Skin	Primary Melanoma VGP	GPL1708	6
GSM310938	VGP melanoma	GSE12391	Skin	Primary Melanoma VGP	GPL1708	6
GSM310939	VGP melanoma	GSE12391	Skin	Primary Melanoma VGP	GPL1708	6
GSM310940	VGP melanoma	GSE12391	Skin	Primary Melanoma VGP	GPL1708	6
GSM310941	VGP melanoma	GSE12391	Skin	Primary Melanoma VGP	GPL1708	6
GSM310942	VGP melanoma	GSE12391	Skin	Primary Melanoma VGP	GPL1708	6
GSM310943	VGP melanoma	GSE12391	Skin	Primary Melanoma VGP	GPL1708	6
GSM310944	VGP melanoma	GSE12391	Skin	Primary Melanoma VGP	GPL1708	6
GSM310945	VGP melanoma	GSE12391	Skin	Primary Melanoma VGP	GPL1708	6
GSM310946	VGP melanoma	GSE12391	Skin	Primary Melanoma VGP	GPL1708	6
GSM310981	RGP melanoma	GSE12391	Skin	Primary Melanoma RGP	GPL1708	6
GSM310982	RGP melanoma	GSE12391	Skin	Primary Melanoma RGP	GPL1708	6
GSM310983	RGP melanoma	GSE12391	Skin	Primary Melanoma RGP	GPL1708	6
GSM310984	RGP melanoma	GSE12391	Skin	Primary Melanoma RGP	GPL1708	6
GSM310985	RGP melanoma	GSE12391	Skin	Primary Melanoma RGP	GPL1708	6
GSM310986	RGP melanoma	GSE12391	Skin	Primary Melanoma RGP	GPL1708	6
GSM310987	RGP melanoma	GSE12391	Skin	Primary Melanoma RGP	GPL1708	6
GSM310988	RGP melanoma	GSE12391	Skin	Primary Melanoma RGP	GPL1708	6
GSM310989	VGP melanoma	GSE12391	Skin	Primary Melanoma VGP	GPL1708	6
GSM310990	VGP melanoma	GSE12391	Skin	Primary Melanoma VGP	GPL1708	6
GSM310991	VGP melanoma	GSE12391	Skin	Primary Melanoma VGP	GPL1708	6
GSM310992	VGP melanoma	GSE12391	Skin	Primary Melanoma VGP	GPL1708	6
GSM310993	VGP melanoma	GSE12391	Skin	Primary Melanoma VGP	GPL1708	6
GSM310994	VGP melanoma	GSE12391	Skin	Primary Melanoma VGP	GPL1708	6
GSM310995	VGP melanoma	GSE12391	Skin	Primary Melanoma VGP	GPL1708	6
GSM310996	VGP melanoma	GSE12391	Skin	Primary Melanoma VGP	GPL1708	6
GSM310997	VGP melanoma	GSE12391	Skin	Primary Melanoma VGP	GPL1708	6
GSM310998	VGP melanoma	GSE12391	Skin	Primary Melanoma VGP	GPL1708	6
GSM310999	VGP melanoma	GSE12391	Skin	Primary Melanoma RGP	GPL1708	6
GSM311000	VGP melanoma	GSE12391	Skin	Primary Melanoma VGP	GPL1708	6
GSM311001	VGP melanoma	GSE12391	Skin	Primary Melanoma VGP	GPL1708	6
GSM311002	VGP melanoma	GSE12391	Skin	Primary Melanoma VGP	GPL1708	6
GSM311003	VGP melanoma	GSE12391	Skin	Primary Melanoma VGP	GPL1708	6
GSM390227	Primary_melanoma MEL135	GSE15605	Skin	Primary Melanoma	GPL570	14
GSM390228	Primary_melanoma MEL142	GSE15605	Skin	Primary Melanoma	GPL570	14
GSM390229	Primary_melanoma MEL145	GSE15605	Skin	Primary Melanoma	GPL570	14
GSM390231	Primary_melanoma MEL173	GSE15605	Skin	Primary Melanoma	GPL570	14
GSM390233	Primary_melanoma MEL185	GSE15605	Skin	Primary Melanoma	GPL570	14
GSM390234	Primary_melanoma MEL190	GSE15605	Skin	Primary Melanoma	GPL570	14
GSM390237	Primary_melanoma MEL213	GSE15605	Skin	Primary Melanoma	GPL570	14
GSM390238	Primary_melanoma MEL233	GSE15605	Skin	Primary Melanoma	GPL570	14
GSM390239	Primary_melanoma MEL236	GSE15605	Skin	Primary Melanoma	GPL570	14
GSM390240	Primary_melanoma MEL243	GSE15605	Skin	Primary Melanoma	GPL570	14
GSM390241	Primary_melanoma MEL244	GSE15605	Skin	Primary Melanoma	GPL570	14
GSM390243	Primary_melanoma MEL257	GSE15605	Skin	Primary Melanoma	GPL570	14
GSM390244	Primary_melanoma MEL258	GSE15605	Skin	Primary Melanoma	GPL570	14
GSM390247	Primary_melanoma MEL276	GSE15605	Skin	Primary Melanoma	GPL570	14
GSM390249	Primary_melanoma MEL282	GSE15605	Skin	Primary Melanoma	GPL570	14
GSM390250	Primary_melanoma MEL283	GSE15605	Skin	Primary Melanoma	GPL570	14
GSM390251	Primary_melanoma MEL287	GSE15605	Skin	Primary Melanoma	GPL570	14
GSM390252	Primary_melanoma MEL290	GSE15605	Skin	Primary Melanoma	GPL570	14
GSM390253	Primary_melanoma MEL294	GSE15605	Skin	Primary Melanoma	GPL570	14
GSM390254	Primary_melanoma MEL298	GSE15605	Skin	Primary Melanoma	GPL570	14
GSM390255	Primary_melanoma MEL307	GSE15605	Skin	Primary Melanoma	GPL570	14
GSM390259	Primary_melanoma MEL340	GSE15605	Skin	Primary Melanoma	GPL570	14
GSM390260	Primary_melanoma MEL356	GSE15605	Skin	Primary Melanoma	GPL570	14
GSM390262	Primary_melanoma MEL364	GSE15605	Skin	Primary Melanoma	GPL570	14
GSM390263	Primary_melanoma MEL375	GSE15605	Skin	Primary Melanoma	GPL570	14
GSM390265	Primary_melanoma MEL385	GSE15605	Skin	Primary Melanoma	GPL570	14
GSM390266	Primary_melanoma MEL395	GSE15605	Skin	Primary Melanoma	GPL570	14
GSM390268	Primary_melanoma MEL429	GSE15605	Skin	Primary Melanoma	GPL570	14
X16.txt	LE 16	E-MTAB-946	Skin	Primary Melanoma	GPL570(A-AFFY-44)	20
X17.txt	LE 17	E-MTAB-946	Skin	Primary Melanoma	GPL570(A-AFFY-44)	20
X18.txt	LE 18	E-MTAB-946	Skin	Primary Melanoma	GPL570(A-AFFY-44)	20
X19.txt	LE 19	E-MTAB-946	Skin	Primary Melanoma	GPL570(A-AFFY-44)	20
X22.txt	LE 22	E-MTAB-946	Skin	Primary Melanoma	GPL570(A-AFFY-44)	20
X23.txt	LE 23	E-MTAB-946	Skin	Primary Melanoma	GPL570(A-AFFY-44)	20
X24.txt	LE 24	E-MTAB-946	Skin	Primary Melanoma	GPL570(A-AFFY-44)	20
X27.txt	LE 27	E-MTAB-946	Skin	Primary Melanoma	GPL570(A-AFFY-44)	20
X29.txt	LE 29	E-MTAB-946	Skin	Primary Melanoma	GPL570(A-AFFY-44)	20
X2.txt	LE 2	E-MTAB-946	Skin	Primary Melanoma	GPL570(A-AFFY-44)	20
X30.txt	LE 30	E-MTAB-946	Skin	Primary Melanoma	GPL570(A-AFFY-44)	20
X31.txt	LE 31	E-MTAB-946	Skin	Primary Melanoma	GPL570(A-AFFY-44)	20
X32.txt	LE 32	E-MTAB-946	Skin	Primary Melanoma	GPL570(A-AFFY-44)	20
X33.txt	LE 33	E-MTAB-946	Skin	Primary Melanoma	GPL570(A-AFFY-44)	20
X36.txt	LE 36	E-MTAB-946	Skin	Primary Melanoma	GPL570(A-AFFY-44)	20
X40.txt	LE 40	E-MTAB-946	Skin	Primary Melanoma	GPL570(A-AFFY-44)	20
X41.txt	LE 41	E-MTAB-946	Skin	Primary Melanoma	GPL570(A-AFFY-44)	20
X4.txt	LE 4	E-MTAB-946	Skin	Primary Melanoma	GPL570(A-AFFY-44)	20
X5.txt	LE 5	E-MTAB-946	Skin	Primary Melanoma	GPL570(A-AFFY-44)	20
Cutaneous Metastatic stage
GSM102695	MGP melanoma	GSE4587	Skin	Primary Metastatic melanoma MGP	GPL570	22
GSM108371	M980513_A	GSE4840	Cultured cell line	Primary Metastatic melanoma cell line	GPL96	3
GSM108372	M990115_A	GSE4840	Cultured cell line	Primary Metastatic melanoma cell line	GPL96	3
GSM108373	M000216_A	GSE4840	Cultured cell line	Primary Metastatic melanoma cell line	GPL96	3
GSM108374	M010322_A	GSE4840	Cultured cell line	Primary Metastatic melanoma cell line	GPL96	3
GSM108375	M000907_A	GSE4840	Cultured cell line	Primary Metastatic melanoma cell line	GPL96	3
GSM108376	M010308_A	GSE4840	Cultured cell line	Primary Metastatic melanoma cell line	GPL96	3
GSM108377	M010119_A	GSE4840	Cultured cell line	Primary Metastatic melanoma cell line	GPL96	3
GSM108378	M010817_A	GSE4840	Cultured cell line	Primary Metastatic melanoma cell line	GPL96	3
GSM108379	M010718_A	GSE4840	Cultured cell line	Primary Metastatic melanoma cell line	GPL96	3
GSM108380	M990514_A	GSE4840	Cultured cell line	Primary Metastatic melanoma cell line	GPL96	3
GSM108381	M000921_A	GSE4840	Cultured cell line	Primary Metastatic melanoma cell line	GPL96	3
GSM108396	M991121_A	GSE4840	Cultured cell line	Primary Metastatic melanoma cell line	GPL96	3
GSM109050	Ma-Mel_04	GSE4843	Cultured cell line	Primary Metastatic melanoma cell line	GPL570	2
GSM109051	Ma-Mel_06	GSE4843	Cultured cell line	Primary Metastatic melanoma cell line	GPL570	2
GSM109052	Ma-Mel_07	GSE4843	Cultured cell line	Primary Metastatic melanoma cell line	GPL570	2
GSM109053	Ma-Mel_08b	GSE4843	Cultured cell line	Primary Metastatic melanoma cell line	GPL570	2
GSM109054	Ma-Mel_12	GSE4843	Cultured cell line	Primary Metastatic melanoma cell line	GPL570	2
GSM109055	Ma-Mel_15	GSE4843	Cultured cell line	Primary Metastatic melanoma cell line	GPL570	2
GSM109057	Ma-Mel_26A	GSE4843	Cultured cell line	Primary Metastatic melanoma cell line	GPL570	2
GSM109058	Ma-Mel_27	GSE4843	Cultured cell line	Primary Metastatic melanoma cell line	GPL570	2
GSM109059	Ma-Mel_28	GSE4843	Cultured cell line	Primary Metastatic melanoma cell line	GPL570	2
GSM109060	Ma-Mel_30	GSE4843	Cultured cell line	Primary Metastatic melanoma cell line	GPL570	2
GSM109061	Ma-Mel_35	GSE4843	Cultured cell line	Primary Metastatic melanoma cell line	GPL570	2
GSM109062	Ma-Mel_36	GSE4843	Cultured cell line	Primary Metastatic melanoma cell line	GPL570	2
GSM109063	Ma-Mel_39a	GSE4843	Cultured cell line	Primary Metastatic melanoma cell line	GPL570	2
GSM109064	Ma-Mel_40	GSE4843	Cultured cell line	Primary Metastatic melanoma cell line	GPL570	2
GSM109065	Ma-Mel_42A	GSE4843	Cultured cell line	Primary Metastatic melanoma cell line	GPL570	2
GSM109066	Ma-Mel_45A	GSE4843	Cultured cell line	Primary Metastatic melanoma cell line	GPL570	2
GSM109067	Ma-Mel_46	GSE4843	Cultured cell line	Primary Metastatic melanoma cell line	GPL570	2
GSM109068	Ma-Mel_48A	GSE4843	Cultured cell line	Primary Metastatic melanoma cell line	GPL570	2
GSM109070	Ma-Mel_52	GSE4843	Cultured cell line	Primary Metastatic melanoma cell line	GPL570	2
GSM109071	Ma-Mel_53a	GSE4843	Cultured cell line	Primary Metastatic melanoma cell line	GPL570	2
GSM109072	Ma-Mel_54a	GSE4843	Cultured cell line	Primary Metastatic melanoma cell line	GPL570	2
GSM109073	Ma-Mel_57	GSE4843	Cultured cell line	Primary Metastatic melanoma cell line	GPL570	2
GSM109074	Ma-Mel_58	GSE4843	Cultured cell line	Primary Metastatic melanoma cell line	GPL570	2
GSM109075	Ma-Mel_59a	GSE4843	Cultured cell line	Primary Metastatic melanoma cell line	GPL570	2
GSM109076	Ma-Mel_60	GSE4843	Cultured cell line	Primary Metastatic melanoma cell line	GPL570	2
GSM109077	Ma-Mel_61A	GSE4843	Cultured cell line	Primary Metastatic melanoma cell line	GPL570	2
GSM109078	Ma-Mel_63A	GSE4843	Cultured cell line	Primary Metastatic melanoma cell line	GPL570	2
GSM109079	Ma-Mel_65	GSE4843	Cultured cell line	Primary Metastatic melanoma cell line	GPL570	2
GSM109080	Ma-Mel_66b	GSE4843	Cultured cell line	Primary Metastatic melanoma cell line	GPL570	2
GSM109081	Ma-Mel_67	GSE4843	Cultured cell line	Primary Metastatic melanoma cell line	GPL570	2
GSM109082	Ma-Mel_69	GSE4843	Cultured cell line	Primary Metastatic melanoma cell line	GPL570	2
GSM109083	Ma-Mel_71	GSE4843	Cultured cell line	Primary Metastatic melanoma cell line	GPL570	2
GSM109084	Ma-Mel_73a	GSE4843	Cultured cell line	Primary Metastatic melanoma cell line	GPL570	2
GSM109085	Ma-Mel_74	GSE4843	Cultured cell line	Primary Metastatic melanoma cell line	GPL570	2
GSM109086	Ma-Mel_76	GSE4843	Cultured cell line	Primary Metastatic melanoma cell line	GPL570	2
GSM109087	Ma-Mel_79B	GSE4843	Cultured cell line	Primary Metastatic melanoma cell line	GPL570	2
GSM109088	Ma-Mel_80a	GSE4843	Cultured cell line	Primary Metastatic melanoma cell line	GPL570	2
GSM109089	Ma-Mel_82	GSE4843	Cultured cell line	Primary Metastatic melanoma cell line	GPL570	2
GSM109090	Ma-Mel_84	GSE4843	Cultured cell line	Primary Metastatic melanoma cell line	GPL570	2
GSM109091	Ma-Mel_85	GSE4843	Cultured cell line	Primary Metastatic melanoma cell line	GPL570	2
GSM109092	Ma-Mel_86a	GSE4843	Cultured cell line	Primary Metastatic melanoma cell line	GPL570	2
GSM109093	Ma-Mel_86b	GSE4843	Cultured cell line	Primary Metastatic melanoma cell line	GPL570	2
GSM109094	KNUD	GSE4843	Cultured cell line	Primary Metastatic melanoma cell line	GPL570	2
GSM1131587	Metastatic Melanoma_Sample 101.6	GSE46517	Skin	Primary Metastatic Melanoma	GPL571	11
GSM1131588	Metastatic Melanoma_Sample 102.2	GSE46517	Skin	Primary Metastatic Melanoma	GPL571	11
GSM1131589	Metastatic Melanoma_Sample 104.2	GSE46517	Skin	Primary Metastatic Melanoma	GPL571	11
GSM1131590	Metastatic Melanoma_Sample 104.3	GSE46517	Skin	Primary Metastatic Melanoma	GPL571	11
GSM1131591	Metastatic Melanoma_Sample 104.4	GSE46517	Skin	Primary Metastatic Melanoma	GPL571	11
GSM1131592	Metastatic Melanoma_Sample 105.1	GSE46517	Skin	Primary Metastatic Melanoma	GPL571	11
GSM1131593	Metastatic Melanoma_Sample 105.2	GSE46517	Skin	Primary Metastatic Melanoma	GPL571	11
GSM1131594	Metastatic Melanoma_Sample 105.3	GSE46517	Skin	Primary Metastatic Melanoma	GPL571	11
GSM1131595	Metastatic Melanoma_Sample 105.4	GSE46517	Skin	Primary Metastatic Melanoma	GPL571	11
GSM1131596	Metastatic Melanoma_Sample 105.5	GSE46517	Skin	Primary Metastatic Melanoma	GPL571	11
GSM1131597	Metastatic Melanoma_Sample 105.6	GSE46517	Skin	Primary Metastatic Melanoma	GPL571	11
GSM1131598	Metastatic Melanoma_Sample 15.3	GSE46517	Skin	Primary Metastatic Melanoma	GPL571	11
GSM1131599	Metastatic Melanoma_Sample 18.2	GSE46517	Skin	Primary Metastatic Melanoma	GPL571	11
GSM1131600	Metastatic Melanoma_Sample 18.4	GSE46517	Skin	Primary Metastatic Melanoma	GPL571	11
GSM1131601	Metastatic Melanoma_Sample 64.1	GSE46517	Skin	Primary Metastatic Melanoma	GPL571	11
GSM1131602	Metastatic Melanoma_Sample 64.2	GSE46517	Skin	Primary Metastatic Melanoma	GPL571	11
GSM1131603	Metastatic Melanoma_Sample 64.3	GSE46517	Skin	Primary Metastatic Melanoma	GPL571	11
GSM1131605	Metastatic Melanoma_Sample 64.5	GSE46517	Skin	Primary Metastatic Melanoma	GPL571	11
GSM1131606	Metastatic Melanoma_Sample 65.2	GSE46517	Skin	Primary Metastatic Melanoma	GPL571	11
GSM1131607	Metastatic Melanoma_Sample 65.3	GSE46517	Skin	Primary Metastatic Melanoma	GPL571	11
GSM1131608	Metastatic Melanoma_Sample 65.4	GSE46517	Skin	Primary Metastatic Melanoma	GPL571	11
GSM1131609	Metastatic Melanoma_Sample 66.1	GSE46517	Skin	Primary Metastatic Melanoma	GPL571	11
GSM1131610	Metastatic Melanoma_Sample 66.2	GSE46517	Skin	Primary Metastatic Melanoma	GPL571	11
GSM1131611	Metastatic Melanoma_Sample 66.4	GSE46517	Skin	Primary Metastatic Melanoma	GPL571	11
GSM1131613	Metastatic Melanoma_Sample 66.6	GSE46517	Skin	Primary Metastatic Melanoma	GPL571	11
GSM1131614	Metastatic Melanoma_Sample 67.3	GSE46517	Skin	Primary Metastatic Melanoma	GPL571	11
GSM1131617	Metastatic Melanoma_Sample 67.6	GSE46517	Skin	Primary Metastatic Melanoma	GPL571	11
GSM1131618	Metastatic Melanoma_Sample 68.2	GSE46517	Skin	Primary Metastatic Melanoma	GPL571	11
GSM1131619	Metastatic Melanoma_Sample 68.4	GSE46517	Skin	Primary Metastatic Melanoma	GPL571	11
GSM1131620	Metastatic Melanoma_Sample 68.6	GSE46517	Skin	Primary Metastatic Melanoma	GPL571	11
GSM1131623	Metastatic Melanoma_Sample 69.3	GSE46517	Skin	Primary Metastatic Melanoma	GPL571	11
GSM1131624	Metastatic Melanoma_Sample 69.4	GSE46517	Skin	Primary Metastatic Melanoma	GPL571	11
GSM1131626	Metastatic Melanoma_Sample 69.6	GSE46517	Skin	Primary Metastatic Melanoma	GPL571	11
GSM1131627	Metastatic Melanoma_Sample 88.5	GSE46517	Skin	Primary Metastatic Melanoma	GPL571	11
GSM1131630	Metastatic Melanoma_Sample 91.1	GSE46517	Skin	Primary Metastatic Melanoma	GPL571	11
GSM1131631	Metastatic Melanoma_Sample 91.2	GSE46517	Skin	Primary Metastatic Melanoma	GPL571	11
GSM1131633	Metastatic Melanoma_Sample 92.5	GSE46517	Skin	Primary Metastatic Melanoma	GPL571	11
GSM1131634	Metastatic Melanoma_Sample 92.6	GSE46517	Skin	Primary Metastatic Melanoma	GPL571	11
GSM1131635	Metastatic Melanoma_Sample 99.2	GSE46517	Skin	Primary Metastatic Melanoma	GPL571	11
GSM1131636	Metastatic Melanoma_Sample 99.3	GSE46517	Skin	Primary Metastatic Melanoma	GPL571	11
GSM1131637	Metastatic Melanoma_Sample 99.4	GSE46517	Skin	Primary Metastatic Melanoma	GPL571	11
GSM1131638	Metastatic Melanoma_Sample 99.6	GSE46517	Skin	Primary Metastatic Melanoma	GPL571	11
GSM1163998	Mel-RM 0 hrs replicate 1	GSE47980	Cultured Cell line	Primary Metastatic Melanoma Mel-RM 0	GPL6883	23
GSM1163999	Mel-RM 0 hrs replicate 2	GSE47980	Cultured Cell line	Primary Metastatic Melanoma Mel-RM 0	GPL6883	23
GSM1164000	Mel-RM 6 hrs replicate 1	GSE47980	Cultured Cell line	Primary Metastatic Melanoma Mel-RM 6	GPL6883	23
GSM1164010	Sk-mel-28 0 hrs replicate 1	GSE47980	Cultured Cell line	Primary Metastatic Melanoma Sk-mel-28 0	GPL6883	23
GSM1164011	Sk-mel-28 0 hrs replicate 2	GSE47980	Cultured Cell line	Primary Metastatic Melanoma Sk-mel-28 0	GPL6883	23
GSM1164012	Sk-mel-28 6 hrs replicate 1	GSE47980	Cultured Cell line	Primary Metastatic Melanoma Sk-mel-28 6	GPL6883	23
GSM1164013	Sk-mel-28 6 hrs replicate 2	GSE47980	Cultured Cell line	Primary Metastatic Melanoma Sk-mel-28 6	GPL6883	23
GSM1164014	Sk-mel-28 24 hrs replicate 1	GSE47980	Cultured Cell line	Primary Metastatic Melanoma Sk-mel-28 24	GPL6883	23
GSM1164015	Sk-mel-28 24 hrs replicate 2	GSE47980	Cultured Cell line	Primary Metastatic Melanoma Sk-mel-28 24	GPL6883	23
GSM207960	Human cancer, melanoma metastasis (Met Nr 68/4)	GSE8401	Skin	Primary Metastatic Melanoma	GPL96	24
GSM207961	Human cancer, melanoma metastasis (Met Nr 67/6)	GSE8401	Skin	Primary Metastatic Melanoma	GPL96	24
GSM207962	Human cancer, melanoma metastasis (Met Nr 66/4)	GSE8401	Skin	Primary Metastatic Melanoma	GPL96	24
GSM207963	Human cancer, melanoma metastasis (Met Nr 65/2)	GSE8401	Skin	Primary Metastatic Melanoma	GPL96	24
GSM207964	Human cancer, melanoma metastasis (Met Nr. 99/2)	GSE8401	Skin	Primary Metastatic Melanoma	GPL96	24
GSM207965	Human cancer, melanoma metastasis (Met Nr. 101/6)	GSE8401	Skin	Primary Metastatic Melanoma	GPL96	24
GSM207966	Human cancer, melanoma metastasis (Met Nr 67/3)	GSE8401	Skin	Primary Metastatic Melanoma	GPL96	24
GSM207967	Human cancer, melanoma metastasis (Met Nr 66/1)	GSE8401	Skin	Primary Metastatic Melanoma	GPL96	24
GSM207968	Human cancer, melanoma metastasis (Met Nr 64/5)	GSE8401	Skin	Primary Metastatic Melanoma	GPL96	24
GSM207969	Human cancer, melanoma metastasis (Met Nr. 99/3)	GSE8401	Skin	Primary Metastatic Melanoma	GPL96	24
GSM207970	Human cancer, melanoma metastasis (Met Nr 15/3)	GSE8401	Skin	Primary Metastatic Melanoma	GPL96	24
GSM207971	Human cancer, melanoma metastasis (Met Nr 18/2)	GSE8401	Skin	Primary Metastatic Melanoma	GPL96	24
GSM207972	Human cancer, melanoma metastasis (Met Nr 18/4)	GSE8401	Skin	Primary Metastatic Melanoma	GPL96	24
GSM207973	Human cancer, melanoma metastasis (Met Nr 64/1)	GSE8401	Skin	Primary Metastatic Melanoma	GPL96	24
GSM207974	Human cancer, melanoma metastasis (met Nr 64/2)	GSE8401	Skin	Primary Metastatic Melanoma	GPL96	24
GSM207975	Human cancer, melanoma metastasis (Met Nr 64/3)	GSE8401	Skin	Primary Metastatic Melanoma	GPL96	24
GSM207976	Human cancer, melanoma metastasis (Met Nr 64/4)	GSE8401	Skin	Primary Metastatic Melanoma	GPL96	24
GSM207977	Human cancer, melanoma metastasis (Met Nr 65/3)	GSE8401	Skin	Primary Metastatic Melanoma	GPL96	24
GSM207978	Human cancer, melanoma metastasis (Met Nr 65/4)	GSE8401	Skin	Primary Metastatic Melanoma	GPL96	24
GSM207979	Human cancer, melanoma metastasis (Met Nr 66/5)	GSE8401	Skin	Primary Metastatic Melanoma	GPL96	24
GSM207980	Human cancer, melanoma metastasis (Met Nr 66/6)	GSE8401	Skin	Primary Metastatic Melanoma	GPL96	24
GSM207981	Human cancer, melanoma metastasis (Met Nr 67/4)	GSE8401	Skin	Primary Metastatic Melanoma	GPL96	24
GSM207982	Human cancer, melanoma metastasis (Met Nr 67/5)	GSE8401	Skin	Primary Metastatic Melanoma	GPL96	24
GSM207983	Human cancer, melanoma metastasis (Met Nr 68/2)	GSE8401	Skin	Primary Metastatic Melanoma	GPL96	24
GSM207984	Human cancer, melanoma metastasis (Met Nr 68/6)	GSE8401	Skin	Primary Metastatic Melanoma	GPL96	24
GSM207985	Human cancer, melanoma metastasis (Met Nr 69/1)	GSE8401	Skin	Primary Metastatic Melanoma	GPL96	24
GSM207986	Human cancer, melanoma metastasis (Met Nr 69/2)	GSE8401	Skin	Primary Metastatic Melanoma	GPL96	24
GSM207987	Human cancer, melanoma metastasis (Met Nr 69/4)	GSE8401	Skin	Primary Metastatic Melanoma	GPL96	24
GSM207988	Human cancer, melanoma metastasis (Met Nr 69/5)	GSE8401	Skin	Primary Metastatic Melanoma	GPL96	24
GSM207989	Human cancer, melanoma metastasis (Met Nr 88/5)	GSE8401	Skin	Primary Metastatic Melanoma	GPL96	24
GSM207990	Human cancer, melanoma metastasis (Met Nr 89/1)	GSE8401	Skin	Primary Metastatic Melanoma	GPL96	24
GSM207991	Human cancer, melanoma metastasis (Met Nr 89/3)	GSE8401	Skin	Primary Metastatic Melanoma	GPL96	24
GSM207992	Human cancer, melanoma metastasis (Met Nr 91/1)	GSE8401	Skin	Primary Metastatic Melanoma	GPL96	24
GSM207993	Human cancer, melanoma metastasis (Met Nr 91/2)	GSE8401	Skin	Primary Metastatic Melanoma	GPL96	24
GSM207994	Human cancer, melanoma metastasis (Met Nr 92/5)	GSE8401	Skin	Primary Metastatic Melanoma	GPL96	24
GSM207995	Human cancer, melanoma metastasis (Met Nr 92/6)	GSE8401	Skin	Primary Metastatic Melanoma	GPL96	24
GSM207996	Human cancer, melanoma metastasis (Met Nr 105/1)	GSE8401	Skin	Primary Metastatic Melanoma	GPL96	24
GSM207997	Human cancer, melanoma metastasis (Met Nr 105/6)	GSE8401	Skin	Primary Metastatic Melanoma	GPL96	24
GSM207998	Human cancer, melanoma metastasis (Met Nr 104/2)	GSE8401	Skin	Primary Metastatic Melanoma	GPL96	24
GSM207999	Human cancer, melanoma metastasis (Met Nr 105/3)	GSE8401	Skin	Primary Metastatic Melanoma	GPL96	24
GSM208000	Human cancer, melanoma metastasis (Met Nr 99/4)	GSE8401	Skin	Primary Metastatic Melanoma	GPL96	24
GSM208001	Human cancer, melanoma metastasis (Met Nr 102/2)	GSE8401	Skin	Primary Metastatic Melanoma	GPL96	24
GSM208002	Human cancer, melanoma metastasis (Met Nr 105/2)	GSE8401	Skin	Primary Metastatic Melanoma	GPL96	24
GSM208003	Human cancer, melanoma metastasis (Met Nr 104/3)	GSE8401	Skin	Primary Metastatic Melanoma	GPL96	24
GSM208004	Human cancer, melanoma metastasis (Met Nr 99/6)	GSE8401	Skin	Primary Metastatic Melanoma	GPL96	24
GSM208005	Human cancer, melanoma metastasis (Met Nr 105/4)	GSE8401	Skin	Primary Metastatic Melanoma	GPL96	24
GSM208006	Human cancer, melanoma metastasis (Met Nr 105/5)	GSE8401	Skin	Primary Metastatic Melanoma	GPL96	24
GSM208007	Human cancer, melanoma metastasis (Met Nr 104/4)	GSE8401	Skin	Primary Metastatic Melanoma	GPL96	24
GSM208008	Human cancer, melanoma metastasis (Met Nr 69/3)	GSE8401	Skin	Primary Metastatic Melanoma	GPL96	24
GSM208009	Human cancer, melanoma metastasis (Met Nr 69/6)	GSE8401	Skin	Primary Metastatic Melanoma	GPL96	24
GSM208010	Human cancer, melanoma metastasis (Met Nr 66/2)	GSE8401	Skin	Primary Metastatic Melanoma	GPL96	24
GSM208011	Human cancer, melanoma metastasis (Met Nr 92/3)	GSE8401	Skin	Primary Metastatic Melanoma	GPL96	24
GSM310947	Melanoma metastasis	GSE12391	Skin	Primary Metastatic melanoma	GPL1708	6
GSM310948	Melanoma metastasis	GSE12391	Skin	Primary Metastatic melanoma	GPL1708	6
GSM310949	Melanoma metastasis	GSE12391	Skin	Primary Metastatic melanoma	GPL1708	6
GSM310950	Melanoma metastasis	GSE12391	Skin	Primary Metastatic melanoma	GPL1708	6
GSM310951	Melanoma metastasis	GSE12391	Skin	Primary Metastatic melanoma	GPL1708	6
GSM311004	Melanoma metastasis	GSE12391	Skin	Primary Metastatic melanoma	GPL1708	6
GSM311005	Melanoma metastasis	GSE12391	Skin	Primary Metastatic melanoma	GPL1708	6
GSM311006	Melanoma metastasis	GSE12391	Skin	Primary Metastatic melanoma	GPL1708	6
GSM311007	Melanoma metastasis	GSE12391	Skin	Primary Metastatic melanoma	GPL1708	6
GSM311008	Melanoma metastasis	GSE12391	Skin	Primary Metastatic melanoma	GPL1708	6
GSM390225	Primary_melanoma MEL128	GSE15605	Skin	Primary Metastatic melanoma	GPL570	14
GSM390226	Primary_melanoma MEL131	GSE15605	Skin	Primary Metastatic melanoma	GPL570	14
GSM390230	Primary_melanoma MEL157	GSE15605	Skin	Primary Metastatic melanoma	GPL570	14
GSM390232	Primary_melanoma MEL176	GSE15605	Skin	Primary Metastatic melanoma	GPL570	14
GSM390235	Primary_melanoma MEL197	GSE15605	Skin	Primary Metastatic melanoma	GPL570	14
GSM390236	Primary_melanoma MEL209	GSE15605	Skin	Primary Metastatic melanoma	GPL570	14
GSM390242	Primary_melanoma MEL250	GSE15605	Skin	Primary Metastatic melanoma	GPL570	14
GSM390245	Primary_melanoma MEL272	GSE15605	Skin	Primary Metastatic melanoma	GPL570	14
GSM390246	Primary_melanoma MEL275	GSE15605	Skin	Primary Metastatic melanoma	GPL570	14
GSM390248	Primary_melanoma MEL280	GSE15605	Skin	Primary Metastatic melanoma	GPL570	14
GSM390256	Primary_melanoma MEL310	GSE15605	Skin	Primary Metastatic melanoma	GPL570	14
GSM390257	Primary_melanoma MEL326	GSE15605	Skin	Primary Metastatic melanoma	GPL570	14
GSM390258	Primary_melanoma MEL339	GSE15605	Skin	Primary Metastatic melanoma	GPL570	14
GSM390261	Primary_melanoma MEL362	GSE15605	Skin	Primary Metastatic melanoma	GPL570	14
GSM390264	Primary_melanoma MEL380	GSE15605	Skin	Primary Metastatic melanoma	GPL570	14
GSM390269	Primary_melanoma MEL430	GSE15605	Skin	Primary Metastatic melanoma	GPL570	14
GSM71696	397MM	GSE3189	skin	Primary Metastatic melanoma	GPL96	1
GSM71697	440MM	GSE3189	skin	Primary Metastatic melanoma	GPL96	1
GSM71698	441MM	GSE3189	skin	Primary Metastatic melanoma	GPL96	1
GSM71699	459MM	GSE3189	skin	Primary Metastatic melanoma	GPL96	1
GSM71700	460MM	GSE3189	skin	Primary Metastatic melanoma	GPL96	1
GSM71701	464MM	GSE3189	skin	Primary Metastatic melanoma	GPL96	1
GSM71702	465MM	GSE3189	skin	Primary Metastatic melanoma	GPL96	1
GSM71703	466MM	GSE3189	skin	Primary Metastatic melanoma	GPL96	1
GSM71704	468MM	GSE3189	skin	Primary Metastatic melanoma	GPL96	1
GSM71705	469MM	GSE3189	skin	Primary Metastatic melanoma	GPL96	1
GSM71706	472MM	GSE3189	skin	Primary Metastatic melanoma	GPL96	1
GSM71707	475MM	GSE3189	skin	Primary Metastatic melanoma	GPL96	1
GSM71708	476MM	GSE3189	skin	Primary Metastatic melanoma	GPL96	1
GSM71709	478MM	GSE3189	skin	Primary Metastatic melanoma	GPL96	1
GSM71710	480MM	GSE3189	skin	Primary Metastatic melanoma	GPL96	1
GSM71711	481MM	GSE3189	skin	Primary Metastatic melanoma	GPL96	1
GSM71712	511MM	GSE3189	skin	Primary Metastatic melanoma	GPL96	1
GSM71713	512MM	GSE3189	skin	Primary Metastatic melanoma	GPL96	1
GSM71714	392MM	GSE3189	skin	Primary Metastatic melanoma	GPL96	1
GSM71715	405MM	GSE3189	skin	Primary Metastatic melanoma	GPL96	1
GSM71716	407MM	GSE3189	skin	Primary Metastatic melanoma	GPL96	1
GSM71717	409MM	GSE3189	skin	Primary Metastatic melanoma	GPL96	1
GSM71718	442MM	GSE3189	skin	Primary Metastatic melanoma	GPL96	1
GSM71719	443MM	GSE3189	skin	Primary Metastatic melanoma	GPL96	1
GSM71720	444MM	GSE3189	skin	Primary Metastatic melanoma	GPL96	1
GSM71721	445MM	GSE3189	skin	Primary Metastatic melanoma	GPL96	1
GSM71722	446MM	GSE3189	skin	Primary Metastatic melanoma	GPL96	1
GSM71723	447MM	GSE3189	skin	Primary Metastatic melanoma	GPL96	1
GSM71724	448MM	GSE3189	skin	Primary Metastatic melanoma	GPL96	1
GSM71725	449MM	GSE3189	skin	Primary Metastatic melanoma	GPL96	1
GSM71726	450MM	GSE3189	skin	Primary Metastatic melanoma	GPL96	1
GSM71727	452MM	GSE3189	skin	Primary Metastatic melanoma	GPL96	1
GSM71728	453MM	GSE3189	skin	Primary Metastatic melanoma	GPL96	1
GSM71729	454MM	GSE3189	skin	Primary Metastatic melanoma	GPL96	1
GSM71730	455MM	GSE3189	skin	Primary Metastatic melanoma	GPL96	1
GSM71731	456MM	GSE3189	skin	Primary Metastatic melanoma	GPL96	1
GSM71732	457MM	GSE3189	skin	Primary Metastatic melanoma	GPL96	1
GSM71733	461MM	GSE3189	skin	Primary Metastatic melanoma	GPL96	1
GSM71734	463MM	GSE3189	skin	Primary Metastatic melanoma	GPL96	1
GSM71735	470MM	GSE3189	skin	Primary Metastatic melanoma	GPL96	1
GSM71736	473MM	GSE3189	skin	Primary Metastatic melanoma	GPL96	1
GSM71737	477MM	GSE3189	skin	Primary Metastatic melanoma	GPL96	1
GSM71738	482MM	GSE3189	skin	Primary Metastatic melanoma	GPL96	1
GSM71739	483MM	GSE3189	skin	Primary Metastatic melanoma	GPL96	1
GSM71740	484MM	GSE3189	skin	Primary Metastatic melanoma	GPL96	1
X13.txt	LE 13	E-MTAB-946	Skin	Primary Metastatic melanoma	GPL570(A-AFFY-44)	20
X14.txt	LE 14	E-MTAB-946	Skin	Primary Metastatic melanoma	GPL570(A-AFFY-44)	20
X15.txt	LE 15	E-MTAB-946	Skin	Primary Metastatic melanoma	GPL570(A-AFFY-44)	20
X20.txt	LE 20	E-MTAB-946	Skin	Primary Metastatic melanoma	GPL570(A-AFFY-44)	20
X25.txt	LE 25	E-MTAB-946	Skin	Primary Metastatic melanoma	GPL570(A-AFFY-44)	20
X26.txt	LE 26	E-MTAB-946	Skin	Primary Metastatic melanoma	GPL570(A-AFFY-44)	20
X28.txt	LE 28	E-MTAB-946	Skin	Primary Metastatic melanoma	GPL570(A-AFFY-44)	20
X34.txt	LE 34	E-MTAB-946	Skin	Primary Metastatic melanoma	GPL570(A-AFFY-44)	20
X35.txt	LE 35	E-MTAB-946	Skin	Primary Metastatic melanoma	GPL570(A-AFFY-44)	20
X37.txt	LE 37	E-MTAB-946	Skin	Primary Metastatic melanoma	GPL570(A-AFFY-44)	20
X38.txt	LE 38	E-MTAB-946	Skin	Primary Metastatic melanoma	GPL570(A-AFFY-44)	20
X39.txt	LE 39	E-MTAB-946	Skin	Primary Metastatic melanoma	GPL570(A-AFFY-44)	20
X3.txt	LE 3	E-MTAB-946	Skin	Primary Metastatic melanoma	GPL570(A-AFFY-44)	20
X6.txt	LE 6	E-MTAB-946	Skin	Primary Metastatic melanoma	GPL570(A-AFFY-44)	20
X7.txt	LE 7	E-MTAB-946	Skin	Primary Metastatic melanoma	GPL570(A-AFFY-44)	20
X8.txt	LE 8	E-MTAB-946	Skin	Primary Metastatic melanoma	GPL570(A-AFFY-44)	20
Lymph Node Metastasis
GSM102697	lymph node metastasis	GSE4587	Lymph Node	LN metastasis	GPL570	22
GSM1088495	GSM1088495	GSE44660	Lymph Node	LN Metastasis	GPL5175	12
GSM1088496	GSM1088496	GSE44660	Lymph Node	LN Metastasis	GPL5175	12
GSM1088497	GSM1088497	GSE44660	Lymph Node	LN Metastasis	GPL5175	12
GSM1088498	GSM1088498	GSE44660	Lymph Node	LN Metastasis	GPL5175	12
GSM1088499	GSM1088499	GSE44660	Lymph Node	LN Metastasis	GPL5175	12
GSM1088500	GSM1088500	GSE44660	Lymph Node	LN Metastasis	GPL5175	12
GSM1088501	GSM1088501	GSE44660	Lymph Node	LN Metastasis	GPL5175	12
GSM1088502	GSM1088502	GSE44660	Lymph Node	LN Metastasis	GPL5175	12
GSM1088503	GSM1088503	GSE44660	Lymph Node	LN Metastasis	GPL5175	12
GSM1088504	GSM1088504	GSE44660	Lymph Node	LN Metastasis	GPL5175	12
GSM1088505	GSM1088505	GSE44660	Lymph Node	LN Metastasis	GPL5175	12
GSM1088506	GSM1088506	GSE44660	Lymph Node	LN Metastasis	GPL5175	12
GSM1131604	Metastatic Melanoma_Sample 64.4	GSE46517	LymphNode	LN Metastasis	GPL571	11
GSM1131615	Metastatic Melanoma_Sample 67.4	GSE46517	LymphNode	LN Metastasis	GPL571	11
GSM1131616	Metastatic Melanoma_Sample 67.5	GSE46517	LymphNode	LN Metastasis	GPL571	11
GSM1131621	Metastatic Melanoma_Sample 69.1	GSE46517	LymphNode	LN Metastasis	GPL571	11
GSM1131622	Metastatic Melanoma_Sample 69.2	GSE46517	LymphNode	LN Metastasis	GPL571	11
GSM1131625	Metastatic Melanoma_Sample 69.5	GSE46517	LymphNode	LN Metastasis	GPL571	11
GSM1131628	Metastatic Melanoma_Sample 89.1	GSE46517	LymphNode	LN Metastasis	GPL571	11
GSM1131629	Metastatic Melanoma_Sample 89.3	GSE46517	LymphNode	LN Metastasis	GPL571	11
GSM1131632	Metastatic Melanoma_Sample 92.3	GSE46517	LymphNode	LN Metastasis	GPL571	11
GSM1282589	melanoma_AJCCstageIII_TumourID1	GSE53118	Lymph Node	LN metastasis stage 3	GPL6884	8
GSM1282590	melanoma_AJCCstageIII_TumourID5	GSE53118	Lymph Node	LN metastasis stage 3	GPL6884	8
GSM1282591	melanoma_AJCCstageIII_TumourID6	GSE53118	Lymph Node	LN metastasis stage 3	GPL6884	8
GSM1282592	melanoma_AJCCstageIII_TumourID13	GSE53118	Lymph Node	LN metastasis stage 3	GPL6884	8
GSM1282593	melanoma_AJCCstageIII_TumourID15	GSE53118	Lymph Node	LN metastasis stage 3	GPL6884	8
GSM1282594	melanoma_AJCCstageIII_TumourID16	GSE53118	Lymph Node	LN metastasis stage 3	GPL6884	8
GSM1282595	melanoma_AJCCstageIII_TumourID17	GSE53118	Lymph Node	LN metastasis stage 3	GPL6884	8
GSM1282596	melanoma_AJCCstageIII_TumourID23	GSE53118	Lymph Node	LN metastasis stage 3	GPL6884	8
GSM1282597	melanoma_AJCCstageIII_TumourID25	GSE53118	Lymph Node	LN metastasis stage 3	GPL6884	8
GSM1282598	melanoma_AJCCstageIII_TumourID28	GSE53118	Lymph Node	LN metastasis stage 3	GPL6884	8
GSM1282599	melanoma_AJCCstageIII_TumourID30	GSE53118	Lymph Node	LN metastasis stage 3	GPL6884	8
GSM1282600	melanoma_AJCCstageIII_TumourID32	GSE53118	Lymph Node	LN metastasis stage 3	GPL6884	8
GSM1282601	melanoma_AJCCstageIII_TumourID36	GSE53118	Lymph Node	LN metastasis stage 3	GPL6884	8
GSM1282602	melanoma_AJCCstageIII_TumourID37	GSE53118	Lymph Node	LN metastasis stage 3	GPL6884	8
GSM1282603	melanoma_AJCCstageIII_TumourID43	GSE53118	Lymph Node	LN metastasis stage 3	GPL6884	8
GSM1282604	melanoma_AJCCstageIII_TumourID45	GSE53118	Lymph Node	LN metastasis stage 3	GPL6884	8
GSM1282605	melanoma_AJCCstageIII_TumourID47	GSE53118	Lymph Node	LN metastasis stage 3	GPL6884	8
GSM1282606	melanoma_AJCCstageIII_TumourID49	GSE53118	Lymph Node	LN metastasis stage 3	GPL6884	8
GSM1282607	melanoma_AJCCstageIII_TumourID51	GSE53118	Lymph Node	LN metastasis stage 3	GPL6884	8
GSM1282608	melanoma_AJCCstageIII_TumourID52	GSE53118	Lymph Node	LN metastasis stage 3	GPL6884	8
GSM1282609	melanoma_AJCCstageIII_TumourID53	GSE53118	Lymph Node	LN metastasis stage 3	GPL6884	8
GSM1282610	melanoma_AJCCstageIII_TumourID54	GSE53118	Lymph Node	LN metastasis stage 3	GPL6884	8
GSM1282611	melanoma_AJCCstageIII_TumourID61	GSE53118	Lymph Node	LN metastasis stage 3	GPL6884	8
GSM1282612	melanoma_AJCCstageIII_TumourID62	GSE53118	Lymph Node	LN metastasis stage 3	GPL6884	8
GSM1282613	melanoma_AJCCstageIII_TumourID64	GSE53118	Lymph Node	LN metastasis stage 3	GPL6884	8
GSM1282614	melanoma_AJCCstageIII_TumourID66	GSE53118	Lymph Node	LN metastasis stage 3	GPL6884	8
GSM1282615	melanoma_AJCCstageIII_TumourID69	GSE53118	Lymph Node	LN metastasis stage 3	GPL6884	8
GSM1282616	melanoma_AJCCstageIII_TumourID74	GSE53118	Lymph Node	LN metastasis stage 3	GPL6884	8
GSM1282617	melanoma_AJCCstageIII_TumourID83	GSE53118	Lymph Node	LN metastasis stage 3	GPL6884	8
GSM1282618	melanoma_AJCCstageIII_TumourID88	GSE53118	Lymph Node	LN metastasis stage 3	GPL6884	8
GSM1282619	melanoma_AJCCstageIII_TumourID93	GSE53118	Lymph Node	LN metastasis stage 3	GPL6884	8
GSM1282620	melanoma_AJCCstageIII_TumourID94	GSE53118	Lymph Node	LN metastasis stage 3	GPL6884	8
GSM1282621	melanoma_AJCCstageIII_TumourID100	GSE53118	Lymph Node	LN metastasis stage 3	GPL6884	8
GSM1282623	melanoma_AJCCstageIII_TumourID103	GSE53118	Lymph Node	LN metastasis stage 3	GPL6884	8
GSM1282624	melanoma_AJCCstageIII_TumourID119	GSE53118	Lymph Node	LN metastasis stage 3	GPL6884	8
GSM1282625	melanoma_AJCCstageIII_TumourID120	GSE53118	Lymph Node	LN metastasis stage 3	GPL6884	8
GSM1282626	melanoma_AJCCstageIII_TumourID125	GSE53118	Lymph Node	LN metastasis stage 3	GPL6884	8
GSM1282627	melanoma_AJCCstageIII_TumourID126	GSE53118	Lymph Node	LN metastasis stage 3	GPL6884	8
GSM1282628	melanoma_AJCCstageIII_TumourID139	GSE53118	Lymph Node	LN metastasis stage 3	GPL6884	8
GSM1282629	melanoma_AJCCstageIII_TumourID142	GSE53118	Lymph Node	LN metastasis stage 3	GPL6884	8
GSM1282630	melanoma_AJCCstageIII_TumourID149	GSE53118	Lymph Node	LN metastasis stage 3	GPL6884	8
GSM1282631	melanoma_AJCCstageIII_TumourID152	GSE53118	Lymph Node	LN metastasis stage 3	GPL6884	8
GSM1282632	melanoma_AJCCstageIII_TumourID172	GSE53118	Lymph Node	LN metastasis stage 3	GPL6884	8
GSM1282633	melanoma_AJCCstageIII_TumourID173	GSE53118	Lymph Node	LN metastasis stage 3	GPL6884	8
GSM1282634	melanoma_AJCCstageIII_TumourID179	GSE53118	Lymph Node	LN metastasis stage 3	GPL6884	8
GSM1282635	melanoma_AJCCstageIII_TumourID194	GSE53118	Lymph Node	LN metastasis stage 3	GPL6884	8
GSM1282636	melanoma_AJCCstageIII_TumourID196	GSE53118	Lymph Node	LN metastasis stage 3	GPL6884	8
GSM1282637	melanoma_AJCCstageIII_TumourID201	GSE53118	Lymph Node	LN metastasis stage 3	GPL6884	8
GSM1282638	melanoma_AJCCstageIII_TumourID105	GSE53118	Lymph Node	LN metastasis stage 3	GPL6884	8
GSM1282639	melanoma_AJCCstageIII_TumourID217	GSE53118	Lymph Node	LN metastasis stage 3	GPL6884	8
GSM1282640	melanoma_AJCCstageIII_TumourID219	GSE53118	Lymph Node	LN metastasis stage 3	GPL6884	8
GSM1282641	melanoma_AJCCstageIII_TumourID231	GSE53118	Lymph Node	LN metastasis stage 3	GPL6884	8
GSM1282642	melanoma_AJCCstageIII_TumourID232	GSE53118	Lymph Node	LN metastasis stage 3	GPL6884	8
GSM1282643	melanoma_AJCCstageIII_TumourID233	GSE53118	Lymph Node	LN metastasis stage 3	GPL6884	8
GSM1282644	melanoma_AJCCstageIII_TumourID234	GSE53118	Lymph Node	LN metastasis stage 3	GPL6884	8
GSM1282645	melanoma_AJCCstageIII_TumourID237	GSE53118	Lymph Node	LN metastasis stage 3	GPL6884	8
GSM1282646	melanoma_AJCCstageIII_TumourID242	GSE53118	Lymph Node	LN metastasis stage 3	GPL6884	8
GSM1282647	melanoma_AJCCstageIII_TumourID5249	GSE53118	Lymph Node	LN metastasis stage 3	GPL6884	8
GSM1282648	melanoma_AJCCstageIII_TumourID259	GSE53118	Lymph Node	LN metastasis stage 3	GPL6884	8
GSM1282649	melanoma_AJCCstageIII_TumourID273	GSE53118	Lymph Node	LN metastasis stage 3	GPL6884	8
GSM1282650	melanoma_AJCCstageIII_TumourID277	GSE53118	Lymph Node	LN metastasis stage 3	GPL6884	8
GSM1282651	melanoma_AJCCstageIII_TumourID278	GSE53118	Lymph Node	LN metastasis stage 3	GPL6884	8
GSM1282652	melanoma_AJCCstageIII_TumourID288	GSE53118	Lymph Node	LN metastasis stage 3	GPL6884	8
GSM1282653	melanoma_AJCCstageIII_TumourID322	GSE53118	Lymph Node	LN metastasis stage 3	GPL6884	8
GSM1282654	melanoma_AJCCstageIII_TumourID333	GSE53118	Lymph Node	LN metastasis stage 3	GPL6884	8
GSM1282655	melanoma_AJCCstageIII_TumourID334	GSE53118	Lymph Node	LN metastasis stage 3	GPL6884	8
GSM1282656	melanoma_AJCCstageIII_TumourID340	GSE53118	Lymph Node	LN metastasis stage 3	GPL6884	8
GSM1282657	melanoma_AJCCstageIII_TumourID343	GSE53118	Lymph Node	LN metastasis stage 3	GPL6884	8
GSM1282658	melanoma_AJCCstageIII_TumourID349	GSE53118	Lymph Node	LN metastasis stage 3	GPL6884	8
GSM1282659	melanoma_AJCCstageIII_TumourID350	GSE53118	Lymph Node	LN metastasis stage 3	GPL6884	8
GSM1282660	melanoma_AJCCstageIII_TumourID351	GSE53118	Lymph Node	LN metastasis stage 3	GPL6884	8
GSM1282661	melanoma_AJCCstageIII_TumourID356	GSE53118	Lymph Node	LN metastasis stage 3	GPL6884	8
GSM1282662	melanoma_AJCCstageIII_TumourID360	GSE53118	Lymph Node	LN metastasis stage 3	GPL6884	8
GSM1282663	melanoma_AJCCstageIII_TumourID366	GSE53118	Lymph Node	LN metastasis stage 3	GPL6884	8
GSM1282664	melanoma_AJCCstageIII_TumourID76	GSE53118	Lymph Node	LN metastasis stage 3	GPL6884	8
GSM1282665	melanoma_AJCCstageIII_TumourID387	GSE53118	Lymph Node	LN metastasis stage 3	GPL6884	8
GSM1282666	melanoma_AJCCstageIII_TumourID394	GSE53118	Lymph Node	LN metastasis stage 3	GPL6884	8
GSM1282667	melanoma_AJCCstageIII_TumourID396	GSE53118	Lymph Node	LN metastasis stage 3	GPL6884	8
GSM390270	Melanoma_metastasis METMEL195	GSE15605	LymphNode	LN Metastasis	GPL570	14
GSM390271	Melanoma_metastasis METMEL200701	GSE15605	LymphNode	LN Metastasis	GPL570	14
GSM390273	Melanoma_metastasis METMEL200705	GSE15605	LymphNode	LN Metastasis	GPL570	14
GSM390275	Melanoma_metastasis METMEL200708	GSE15605	LymphNode	LN Metastasis	GPL570	14
GSM390276	Melanoma_metastasis METMEL240	GSE15605	LymphNode	LN Metastasis	GPL570	14
GSM390278	Melanoma_metastasis METMEL291	GSE15605	LymphNode	LN Metastasis	GPL570	14
GSM390279	Melanoma_metastasis METMEL308	GSE15605	LymphNode	LN Metastasis	GPL570	14
GSM390281	Melanoma_metastasis METMEL381	GSE15605	LymphNode	LN Metastasis	GPL570	14
GSM790984	LOXIMVI, rep 1	GSE31909	Lymph Node	LN Metastasis	GPL10558	15
GSM790985	LOXIMVI, rep 2	GSE31909	Lymph Node	LN Metastasis	GPL10558	15
GSM790986	LOXIMVI, rep 3	GSE31909	Lymph Node	LN Metastasis	GPL10558	15
GSM938866	melanoma cells patient 1	GSE38312	Lymph Node	LN Metastasis	GPL570	13
GSM938868	melanoma cells patient 2	GSE38312	Lymph Node	LN Metastasis	GPL570	13
GSM938870	melanoma cells patient 3	GSE38312	Lymph Node	LN Metastasis	GPL570	13
GSM938872	melanoma cells patient 4	GSE38312	Lymoh Node	LN Metastasis	GPL570	13
GSM938874	melanoma cells patient 5	GSE38312	Lymph Node	LN Metastasis	GPL570	13
