# Supplementary material for: Gene Network Rewiring to Study Melanoma Stage Progression and Elements Essential for Driving Melanoma
Source: PLoS One. 2015 Nov 11;10(11):e0142443. doi: 10.1371/journal.pone.0142443 (PMC4641706; doi:10.1371/journal.pone.0142443)
Supplement: S2 File — (XLS) [file pone.0142443.s009.xls]

## Sheet: Melanoma gene signature
Differentially expressed genes conserved in all melanoma stages				Differentially expressed genes conserved in metastatic melanoma stages
EntrezID	Symbol	Description		EntrezID	Symbol	Description
347733	TUBB2B	tubulin, beta 2B class IIb		8728	ADAM19	ADAM metallopeptidase domain 19
27242	TNFRSF21	tumor necrosis factor receptor superfamily, member 21		64782	AEN	apoptosis enhancing nuclease
3371	TNC	tenascin C		8540	AGPS	alkylglycerone phosphate synthase
7045	TGFBI	transforming growth factor, beta-induced, 68kDa		79647	AKIRIN1	akirin 1
6999	TDO2	tryptophan 2,3-dioxygenase		344	APOC2	apolipoprotein C-II
23213	SULF1	sulfatase 1		50807	ASAP1	ArfGAP with SH3 domain, ankyrin repeat and PH domain 1
29887	SNX10	sorting nexin 10		55726	ASUN	asunder spermatogenesis regulator
5054	SERPINE1	serpin peptidase inhibitor, clade E (nexin, plasminogen activator inhibitor type 1), member 1		29028	ATAD2	ATPase family, AAA domain containing 2
9672	SDC3	syndecan 3		55973	BCAP29	B-cell receptor-associated protein 29
25897	RNF19A	ring finger protein 19A, RBR E3 ubiquitin protein ligase		586	BCAT1	branched chain amino-acid transaminase 1, cytosolic
22836	RHOBTB3	Rho-related BTB domain containing 3		699	BUB1	BUB1 mitotic checkpoint serine/threonine kinase
5396	PRRX1	paired related homeobox 1		56913	C1GALT1	core 1 synthase, glycoprotein-N-acetylgalactosamine 3-beta-galactosyltransferase 1
23532	PRAME	preferentially expressed antigen in melanoma		713	C1QB	complement component 1, q subcomponent, B chain
10631	POSTN	periostin, osteoblast specific factor		55704	CCDC88A	coiled-coil domain containing 88A
5420	PODXL	podocalyxin-like		81669	CCNL2	cyclin L2
5366	PMAIP1	phorbol-12-myristate-13-acetate-induced protein 1		1000	CDH2	cadherin 2, type 1, N-cadherin (neuronal)
5327	PLAT	plasminogen activator, tissue		55839	CENPN	centromere protein N
22822	PHLDA1	pleckstrin homology-like domain, family A, member 1		9265	CYTH3	cytohesin 3
54704	PDP1	pyruvate dehyrogenase phosphatase catalytic subunit 1		131566	DCBLD2	discoidin, CUB and LCCL domain containing 2
5069	PAPPA	pregnancy-associated plasma protein A, pappalysin 1		2042	EPHA3	EPH receptor A3
9315	NREP	neuronal regeneration related protein		11082	ESM1	endothelial cell-specific molecule 1
4837	NNMT	nicotinamide N-methyltransferase		2119	ETV5	ets variant 5
5891	MOK	MOK protein kinase		10640	EXOC5	exocyst complex component 5
4318	MMP9	matrix metallopeptidase 9 (gelatinase B, 92kDa gelatinase, 92kDa type IV collagenase)		2247	FGF2	fibroblast growth factor 2 (basic)
8190	MIA	melanoma inhibitory activity		9518	GDF15	growth differentiation factor 15
4212	MEIS2	Meis homeobox 2		2842	GPR19	G protein-coupled receptor 19
4111	MAGEA12	melanoma antigen family A, 12		8091	HMGA2	high mobility group AT-hook 2
4100	MAGEA1	melanoma antigen family A, 1 (directs expression of antigen MZ2-E)		11234	HPS5	Hermansky-Pudlak syndrome 5
3937	LCP2	lymphocyte cytosolic protein 2 (SH2 domain containing leukocyte protein of 76kDa)		9955	HS3ST3A1	heparan sulfate (glucosamine) 3-O-sulfotransferase 3A1
8942	KYNU	kynureninase		3399	ID3	inhibitor of DNA binding 3, dominant negative helix-loop-helix protein
3553	IL1B	interleukin 1, beta		3488	IGFBP5	insulin-like growth factor binding protein 5
3598	IL13RA2	interleukin 13 receptor, alpha 2		3556	IL1RAP	interleukin 1 receptor accessory protein
3486	IGFBP3	insulin-like growth factor binding protein 3		3676	ITGA4	integrin, alpha 4 (antigen CD49D, alpha 4 subunit of VLA-4 receptor)
10437	IFI30	interferon, gamma-inducible protein 30		10945	KDELR1	KDEL (Lys-Asp-Glu-Leu) endoplasmic reticulum protein retention receptor 1
3122	HLA-DRA	major histocompatibility complex, class II, DR alpha		9928	KIF14	kinesin family member 14
3037	HAS2	hyaluronan synthase 2		889	KRIT1	KRIT1, ankyrin repeat containing
11010	GLIPR1	GLI pathogenesis-related 1		4036	LRP2	low density lipoprotein receptor-related protein 2
2633	GBP1	guanylate binding protein 1, interferon-inducible		4040	LRP6	low density lipoprotein receptor-related protein 6
2297	FOXD1	forkhead box D1		4289	MKLN1	muskelin 1, intracellular mediator containing kelch motifs
51313	FAM198B	family with sequence similarity 198, member B		4481	MSR1	macrophage scavenger receptor 1
55619	DOCK10	dedicator of cytokinesis 10		4953	ODC1	ornithine decarboxylase 1
3576	CXCL8	chemokine (C-X-C motif) ligand 8		63895	PIEZO2	piezo-type mechanosensitive ion channel component 2
3627	CXCL10	chemokine (C-X-C motif) ligand 10		5329	PLAUR	plasminogen activator, urokinase receptor
1490	CTGF	connective tissue growth factor		58473	PLEKHB1	pleckstrin homology domain containing, family B (evectins) member 1
23127	COLGALT2	collagen beta(1-O)galactosyltransferase 2		5352	PLOD2	procollagen-lysine, 2-oxoglutarate 5-dioxygenase 2
1293	COL6A3	collagen, type VI, alpha 3		5591	PRKDC	protein kinase, DNA-activated, catalytic polypeptide
1292	COL6A2	collagen, type VI, alpha 2		5955	RCN2	reticulocalbin 2, EF-hand calcium binding domain
1281	COL3A1	collagen, type III, alpha 1		6258	RXRG	retinoid X receptor, gamma
1277	COL1A1	collagen, type I, alpha 1		12	SERPINA3	serpin peptidase inhibitor, clade A (alpha-1 antiproteinase, antitrypsin), member 3
1306	COL15A1	collagen, type XV, alpha 1		5270	SERPINE2	serpin peptidase inhibitor, clade E (nexin, plasminogen activator inhibitor type 1), member 2
6364	CCL20	chemokine (C-C motif) ligand 20		871	SERPINH1	serpin peptidase inhibitor, clade H (heat shock protein 47), member 1, (collagen binding protein 1)
712	C1QA	complement component 1, q subcomponent, A chain		6474	SHOX2	short stature homeobox 2
9915	ARNT2	aryl-hydrocarbon receptor nuclear translocator 2		9122	SLC16A4	solute carrier family 16, member 4
54518	APBB1IP	amyloid beta (A4) precursor protein-binding, family B, member 1 interacting protein		6574	SLC20A1	solute carrier family 20 (phosphate transporter), member 1
9447	AIM2	absent in melanoma 2		54908	SPDL1	spindle apparatus coiled-coil protein 1
				6696	SPP1	secreted phosphoprotein 1
				81848	SPRY4	sprouty homolog 4 (Drosophila)
				29058	TMEM230	transmembrane protein 230
				114088	TRIM9	tripartite motif containing 9
				7298	TYMS	thymidylate synthetase
				7328	UBE2H	ubiquitin-conjugating enzyme E2H
				9040	UBE2M	ubiquitin-conjugating enzyme E2M
				7357	UGCG	UDP-glucose ceramide glucosyltransferase
				7378	UPP1	uridine phosphorylase 1
				7422	VEGFA	vascular endothelial growth factor A
				9277	WDR46	WD repeat domain 46
				55055	ZWILCH	zwilch kinetochore protein
