# Supplementary material for: Gene Network Rewiring to Study Melanoma Stage Progression and Elements Essential for Driving Melanoma
Source: PLoS One. 2015 Nov 11;10(11):e0142443. doi: 10.1371/journal.pone.0142443 (PMC4641706; doi:10.1371/journal.pone.0142443)
Supplement: S3 File — (XLS) [file pone.0142443.s010.xls]

## Sheet: CnM
Integrated Pathway clusters predicted in CnM stage
ID	Description	Adj.P value	Genes
H001	Innate Immune System|Developmental Biology|PI3K-Akt signaling pathway|Cytokine Signaling in Immune system|MicroRNAs in cancer|Signaling by NGF|Cytokine-cytokine receptor interaction	5.6148e-09	ABCC1;ACKR3;ACSL5;ACSL6;ACVR1;ADAR;ADCY7;AGO4;AIM2;APC2;ARF1;ARG1;ARHGAP5;ARHGDIB;ARNT2;ATF2;ATP6V0B;ATP6V0E1;BDNF;BEX1;BIRC2;BIRC3;BLNK;BMPR2;C1QA;C1QB;C1R;C1S;C3;CACNA1I;CALM3;CASK;CAV1;CCL20;CCL5;CCNC;CCND2;CCR10;CCR7;CD247;CD27;CD2AP;CD3D;CD3G;CD44;CD48;CD8A;CDC25B;CDH1;CDH11;CHRNA1;CLDN7;CNTN1;COL17A1;COL1A1;COL1A2;COL3A1;COL5A2;COL6A2;COL6A3;COL9A2;COX6C;CSF1R;CTDSP2;CTGF;CTNND1;CTSS;CUL2;C…
H003	Herpes simplex infection|Tuberculosis|Phagosome|Cell adhesion molecules (CAMs)	7.7067e-09	AP1B1;ARF1;ATP6V0B;ATP6V0E1;BLNK;C1QA;C1QB;C1R;C1S;C3;CALM3;CAV1;CCL20;CCL5;CCR10;CD1B;CD2;CD247;CD37;CD3D;CD3G;CD44;CD74;CD8A;CDH1;CFP;CLDN7;CNTN1;COLEC12;CORO1A;CPE;CSF1R;CTSC;CTSS;CXCL1;CXCL12;CXCL8;CYBB;DAG1;DCTN4;DSG1;DYNC1H1;EIF2AK1;ELK1;FASLG;FCER1G;FLT3;FPR2;FPR3;HLA-DRA;HLA-DRB1;HLA-DRB4;HLA-E;HNRNPK;HSP90AB1;IFI30;IFITM1;IFNGR1;IL10RA;IL1A;IL1B;IL1R1;IL23A;IL2RG;IL4R;IL7R;ITGAV;KLC1;KLR…
H005	Extracellular matrix organization	2.51596e-06	ADAM28;ADAM8;ADAMTS1;ADAMTS5;ADCY7;CASK;CCL5;CD44;CDH1;COL13A1;COL15A1;COL17A1;COL1A1;COL1A2;COL3A1;COL5A2;COL6A2;COL6A3;COL9A2;COLGALT2;CPE;CSF1R;CTNND1;CTRB2;CTSS;CXCL12;DAG1;DCN;DSC2;DSP;F13A1;FGF2;FPR2;FPR3;GJA1;ITGAV;KLC1;KLK7;LAMA4;LAMB3;LAMC1;LOXL1;LTBP3;LUM;MMP1;MMP3;MMP9;NOS2;NRP1;PDGFD;PIP5K1C;PLAU;ROCK1;SDC1;SDC3;SDCBP;SEMA3C;SERPINE1;SGCD;TGFBI;THBS1;THY1;TNC
H008	Cellular responses to stress|Glucocorticoid receptor regulatory network	0.000902051	AGO4;ARG1;ATF2;CALM3;CD247;CD3D;CD3G;CD8A;COL1A2;COPS5;CUL2;CXCL8;DCN;DGKA;DUSP10;EEF1A1;EGLN2;EGR1;EHMT2;ELK1;EPAS1;FASLG;FKBP1A;GJA1;GPX3;HIF1AN;HSP90AB1;ID1;IL1A;IL23A;IL2RB;IL2RG;IVL;KRT14;KRT17;KRT5;KRT8;MAP4K4;MGP;MMP1;MMP9;NCOA1;NOS2;NOS3;NR3C1;PBX1;PDGFRA;PHC2;PLAU;POT1;PTPN7;RBBP4;SELE;SERPINB5;SFN;SMARCA2;SMARCC2;SOCS3;SOD3;STAT4;TNFRSF9;ZMIZ2
H034	Amoebiasis	0.000998286	ARG1;COL1A1;COL1A2;COL3A1;COL5A2;CXCL1;CXCL8;F2RL1;FASLG;IDO1;IL1B;IL1R1;KLRK1;LAMA4;LAMB3;LAMC1;NOS2;SDC1;SELE;SERPINB13;SERPINB3;SERPINB4;THBS1;TLR4
H002	Hemostasis|Defective ACTH causes Obesity and Pro-opiomelanocortinin deficiency (POMCD)|Pathways in cancer|Neuronal System	0.00927801	ABCC1;ABCC9;ACKR3;ADCY7;ADORA1;ADORA2B;AGPAT1;AKR1C3;ANXA1;APBB1IP;APC2;ARHGDIB;ARNT2;ATF2;BAAT;BDNF;BIRC2;BIRC3;C1QA;C1QB;C3;CACNA1I;CALD1;CALM3;CAMK1G;CAV1;CCL20;CCL5;CCR10;CCR7;CD2;CD44;CD48;CDC25B;CDH1;CDIPT;CHRNA1;CHRNA6;CLCA2;COL1A1;COL1A2;COL3A1;COL5A2;CSF1R;CSNK1D;CTNND1;CTRL;CUL2;CX3CL1;CXCL1;CXCL10;CXCL12;CXCL14;CXCL2;CXCL8;CXCL9;CXCR3;CXCR5;DCN;DCTN4;DDX5;DGKA;DMBT1;DOCK10;DROSHA;DYNC1…
H001	Innate Immune System|Developmental Biology|PI3K-Akt signaling pathway|Cytokine Signaling in Immune system|MicroRNAs in cancer|Signaling by NGF|Cytokine-cytokine receptor interaction	5.6148e-09	ABCC1;ACKR3;ACSL5;ACSL6;ACVR1;ADAR;ADCY7;AGO4;AIM2;APC2;ARF1;ARG1;ARHGAP5;ARHGDIB;ARNT2;ATF2;ATP6V0B;ATP6V0E1;BDNF;BEX1;BIRC2;BIRC3;BLNK;BMPR2;C1QA;C1QB;C1R;C1S;C3;CACNA1I;CALM3;CASK;CAV1;CCL20;CCL5;CCNC;CCND2;CCR10;CCR7;CD247;CD27;CD2AP;CD3D;CD3G;CD44;CD48;CD8A;CDC25B;CDH1;CDH11;CHRNA1;CLDN7;CNTN1;COL17A1;COL1A1;COL1A2;COL3A1;COL5A2;COL6A2;COL6A3;COL9A2;COX6C;CSF1R;CTDSP2;CTGF;CTNND1;CTSS;CUL2;C…

## Sheet: CM
Integrated Pathway clusters predicted in CM stage
ID	Description	Adj.P value	Genes
H007	Cell Cycle	4.12754e-14	AAAS;ACTR1A;AKAP9;ANAPC10;APITD1;ATR;AURKA;BARD1;BLM;BLZF1;BRCA1;BRIP1;BUB1;BUB1B;BUB3;C17orf70;CCNA2;CCNB1;CCNB2;CCND1;CCND2;CCNE2;CCP110;CDC6;CDC7;CDCA8;CDK1;CDK2;CDKN1A;CDKN1B;CDKN2A;CDKN2C;CDKN2D;CENPA;CENPE;CENPF;CENPM;CENPN;CENPQ;CENPU;CEP135;CEP250;CEP290;CEP72;CHEK1;CKS1B;CLASP2;CLIP1;CNTRL;CSNK1D;CSNK2A1;DIDO1;DKC1;DYRK1A;EMD;ERCC2;FANCE;FANCG;FANCI;FANCL;FBXO5;FEN1;FOXM1;GINS1;GINS2;GMN…
H004	Transcriptional misregulation in cancer|Direct p53 effectors|Cell cycle	2.30917e-11	ACTL6A;ADORA2B;ADRM1;AEN;ANAPC10;ANPEP;ARNT2;ATF1;ATF7;ATR;AXL;BAX;BCAT1;BCL2;BCL2A1;BIN1;BIRC3;BMI1;BMP2K;BRCA1;BUB1;BUB1B;BUB3;CASP3;CBFB;CBX4;CCL5;CCNA2;CCNB1;CCNB2;CCND1;CCND2;CCNE2;CCNT2;CCR7;CD4;CDC6;CDC7;CDK1;CDK2;CDKN1A;CDKN1B;CDKN2A;CDKN2C;CDKN2D;CEBPZ;CENPA;CENPB;CENPF;CHEK1;CHUK;CKS1B;COL18A1;CREBBP;CSE1L;CSNK1D;CTSD;CXCL8;CYCS;DDIT4;DDX5;DHRS3;DKK1;DLX6;DNMT1;DST;DUSP5;E4F1;EIF4E;ELF1…
H005	Extracellular matrix organization	3.79589e-08	ACAP1;ADAM10;ADAM12;ADAM28;ADAMTS5;ADRB1;ASPN;BIN1;BSG;CACNA1C;CACNA1D;CACNB1;CACNB2;CAPNS1;CASP3;CCL5;CD151;CD47;CDH2;CDKN1B;COL10A1;COL15A1;COL18A1;COL1A1;COL21A1;COL3A1;COL4A2;COL6A2;COL6A3;COL8A2;COL9A3;COLGALT1;COLGALT2;CSF1;CTNNA2;CTRB2;CTSD;CTSS;CXCR4;CYR61;DAG1;DCN;DDR2;DNM2;DSC2;DST;EDIL3;EDNRB;EFEMP1;EFEMP2;EMD;EXOC1;EXOC2;EXOC3;EXOC5;F13A1;FBLN2;FGF2;FGF6;FGFR1;FPR3;FURIN;FZD7;GPR124;H…
H047	PLK1 signaling events	0.000346591	AURKA;BUB1;BUB1B;CCNB1;CDCA8;CDK1;CENPA;CENPE;CENPU;CUL3;FBXO5;GOLGA2;GORASP1;KIF20A;KIF23;KIF2C;MYLK;NCAPG;NCAPH;NDC80;NPM1;PPP1CC;PPP2CA;PPP2R1A;PRC1;PSMA3;RACGAP1;SMC4;STAG2;TPX2
H003	Herpes simplex infection|Tuberculosis|Phagosome|Cell adhesion molecules (CAMs)	0.000431024	ACTR1A;ACTR1B;AIRE;ANPEP;AP1S1;AP1S2;AP2M1;AP2S1;ATP6V0C;ATP6V1A;ATP6V1C1;BAX;BCL2;BLNK;C1QA;C1QB;C1R;C5AR1;CADM1;CALR;CASP3;CCL2;CCL20;CCL5;CCND1;CD2;CD247;CD37;CD3D;CD3E;CD3G;CD4;CD79A;CD8A;CDC34;CDH15;CDH2;CDK1;CDK2;CENPE;CHUK;CLDN4;CLDN9;CLEC7A;CORO1A;CREBBP;CSF1;CSF3;CSNK2A1;CTSA;CTSC;CTSD;CTSF;CTSS;CXCL1;CXCL8;CXCR4;CYBB;CYCS;DAG1;DCTN5;DNM2;DYNC2LI1;ELK1;EPOR;FASLG;FCGR3B;FPR3;GLG1;GTF2I;H…
H008	Cellular responses to stress|Glucocorticoid receptor regulatory network	0.000577588	AGO3;AGO4;ANAPC10;APPBP2;ARNT;ASF1A;ATF1;ATF4;ATR;BAX;BCL2;BLM;BMI1;BRCA1;CA9;CASP3;CBFB;CBLB;CBX4;CBX6;CBX8;CCL2;CCNA2;CCND1;CCNE2;CCS;CD247;CD3D;CD3E;CD3G;CD8A;CDK1;CDK2;CDK5R1;CDKN1A;CDKN1B;CDKN2A;CDKN2C;CDKN2D;CREBBP;CRTC1;CSNK2A1;CUL3;CXCL8;CYCS;CYR61;DCN;DKC1;DMTF1;DUSP10;DUSP5;EED;EGLN2;EHMT2;EIF4E;ELF1;ELK1;EPAS1;FASLG;FKBP1A;FOSL1;GATA2;GPX1;HDAC2;HDAC6;HMGA2;HMOX1;HOXB13;HSP90AA1;ICAM1;…
H001	Innate Immune System|Developmental Biology|PI3K-Akt signaling pathway|Cytokine Signaling in Immune system|MicroRNAs in cancer|Signaling by NGF|Cytokine-cytokine receptor interaction	0.0190901	AAAS;ABCC1;ACKR3;ACP1;ACSL3;ACSL4;ACTR3;ADAM10;ADAM12;ADIPOR2;ADRA1A;AGO3;AGO4;AIM2;ALOX5;ANAPC10;ANGPTL4;ANTXR1;AP2M1;AP2S1;APC2;APH1A;APP;ARAF;ARHGAP5;ARHGDIB;ARHGDIG;ARHGEF17;ARNT;ARNT2;ASAH1;ASAP1;ASAP3;ASIP;ATF1;ATF4;ATG13;ATG16L1;ATG3;ATG7;ATP1B2;ATP6V0C;ATP6V1A;ATP6V1C1;ATR;AURKA;AXL;AZI2;BAX;BCL2;BCL2A1;BCL3;BCR;BDNF;BEX1;BIRC2;BIRC3;BLNK;BMI1;BNIP2;BRCA1;BUB1B;BUB3;C1QA;C1QB;C1R;CAB39;CA…
H049	Protein processing in endoplasmic reticulum	0.0242258	ACADVL;ADD1;ARFGAP1;ATF4;ATXN3;BAX;BCL2;CALR;CCL2;CKAP4;CXCL8;DAD1;DCP2;DNAJB2;DNAJC1;EDEM2;ERN1;EXOSC8;EXOSC9;GFPT1;HSP90AA1;HSP90B1;KDELR3;LMAN2;LMNA;MAN1A1;MAN1A2;MAN1B1;MAPK9;MBTPS1;MOGS;NFYA;NFYB;NFYC;PDIA5;PPP1R15A;PPP2R5B;PREB;RAD23A;RPN1;RRBP1;SAR1B;SEC23B;SEC61A1;SEC61G;SEC62;SEL1L;SIL1;SRPRB;SSR1;SSR3;SSR4;TLN1;UBE2D1;UBE2E1;UBE4B;WFS1;XBP1;YIF1A
H019	Class I MHC mediated antigen processing & presentation|HIV Infection	0.0264586	AAAS;ADD1;ANAPC10;AP1S1;AP1S2;AP2M1;AP2S1;ATG7;BAX;BCL2;BIRC2;CALR;CASP3;CBLB;CCNT2;CD247;CD4;CDC34;CDC73;CHMP2A;CTDP1;CTSS;CUL3;CUL5;CXCR4;CYBB;CYCS;DAPK1;DAPK3;DCP2;DIABLO;DNM1L;DOCK2;DZIP3;ERAP2;ERCC2;EXOSC8;EXOSC9;FASLG;FBXO3;FBXO4;FEN1;FURIN;GLI2;GTF2B;GTF2E1;GTF2F2;HCK;HMGB2;IFT122;IFT57;IFT88;ITGB5;KEAP1;KPNB1;LCK;LMNA;MAGED1;MAPK11;MAPKAPK2;MGRN1;MRC2;NCF2;NMT2;NPM1;NUP107;NUP133;NUP153;N…
H033	HIF-1-alpha transcription factor network	0.043063	ADM;ARNT;CA9;CDKN2A;CITED2;CREBBP;CXCR4;EGLN2;ELK1;ENG;ENO1;EPAS1;FURIN;GATA2;HMOX1;HSP90AA1;ID2;ITGB2;MMP14;NCOA2;NDRG1;NPM1;PGM1;PLIN2;SERPINE1;SIRT1;SMAD4;TCEB2;VEGFA

## Sheet: LN
Integrated Pathway clusters predicted in LN stage
ID	Description	Adj.p value	Genes
H019	Class I MHC mediated antigen processing & presentation|HIV Infection	4.46222e-16	AAAS;ADCY2;ADCY7;AKT1;AKT2;ANAPC1;ANAPC10;ANAPC13;AP1G1;AP2A2;AP2M1;APAF1;APOBEC3G;ARRB1;ARRB2;ASB13;ASB6;ASB9;B2M;BAD;BANF1;BCAP31;BCL2L1;CANX;CASP3;CASP7;CASP9;CCNH;CD247;CD8B;CDC16;CDC20;CDC23;CDK7;CDK9;CFLAR;CHMP2B;CHMP5;CHMP6;CSNK1A1;CTSS;CUL2;CUL5;CUL7;CXCR4;CYBA;CYBB;DAPK3;DCP2;DET1;DIS3;DNM1L;DOCK2;ELL;ERAP2;EXOSC4;EXOSC5;EXOSC8;EXOSC9;FADD;FAS;FASLG;FBXO3;FBXO4;FBXW7;FEN1;FURIN;FUZ;GLI1;…
H007	Cell Cycle	2.00618e-13	AAAS;ALMS1;ANAPC1;ANAPC10;APEX2;ATM;AURKA;AURKB;BANF1;BARD1;BIRC5;BLM;BLZF1;BORA;BUB1;BUB3;C19orf40;CASC5;CCNA2;CCND2;CCNE2;CCNH;CCP110;CDC14A;CDC16;CDC20;CDC23;CDC7;CDK1;CDK2;CDK4;CDK6;CDK7;CENPA;CENPE;CENPJ;CENPM;CENPN;CENPQ;CENPT;CENPU;CEP135;CEP164;CEP290;CEP57;CEP63;CEP70;CETN2;CKAP5;CLASP2;CNTRL;CTBP1;CTDNEP1;CUL4B;DCLRE1C;DKC1;DMC1;DSN1;DYNC1I2;EMD;EP300;ERCC1;ERCC5;ERCC6L;ESPL1;EXO1;FAN1;…
H003	Herpes simplex infection|Tuberculosis|Phagosome|Cell adhesion molecules (CAMs)	4.19322e-13	ACTR1B;AIRE;AKT1;AKT2;ALCAM;AP1G1;AP2A2;AP2M1;APAF1;ARHGEF12;ARNTL;ATP6V0B;ATP6V0D1;ATP6V1A;ATP6V1C1;ATP6V1D;B2M;BAD;BTK;C1QA;C1QB;C1S;C2;C3;C3AR1;C5;C5AR1;CALM1;CALM2;CANX;CARD9;CASP3;CASP9;CCL2;CCL20;CCL5;CD14;CD19;CD1B;CD1C;CD1D;CD1E;CD2;CD200;CD209;CD226;CD247;CD37;CD38;CD3D;CD3E;CD3G;CD40;CD40LG;CD58;CD6;CD7;CD74;CD80;CD86;CD8A;CD8B;CD96;CDH2;CDK1;CDK2;CENPE;CFB;CFI;CFP;CHUK;CIITA;CLDN5;CLEC…
H004	Transcriptional misregulation in cancer|Direct p53 effectors|Cell cycle	4.67726e-09	ACTL6A;ADRM1;AEN;AKT1;ANAPC1;ANAPC10;ANAPC13;APAF1;ARNT2;ATF1;ATF2;ATM;ATP2B1;AURKB;BCAT1;BCL2L1;BIRC3;BIRC5;BNIP3L;BTG2;BUB1;BUB3;CAD;CASP1;CASP3;CASP7;CASP9;CBFB;CBX4;CBX5;CCL5;CCNA2;CCND2;CCNE2;CCNG1;CCNH;CCNK;CCR7;CD14;CD40;CD82;CD86;CDC14A;CDC14B;CDC16;CDC20;CDC23;CDC7;CDK1;CDK14;CDK2;CDK4;CDK6;CDK7;CDK9;CEBPZ;CENPA;CENPB;CFLAR;CHUK;COPA;CREB1;CSE1L;CSF1R;CSNK1A1;CSNK1G3;CTBP1;CXCL8;DAXX;DDX…
H047	PLK1 signaling events	2.50701e-08	AURKA;AURKB;BIRC5;BORA;BUB1;CBX5;CDC14B;CDC20;CDK1;CENPA;CENPE;CENPU;ERCC6L;FBXO5;GORASP1;KIF20A;KIF23;KIZ;KLHL9;NCAPD2;NCAPG;NCL;NDC80;NPM1;NUDC;PAK1;PEBP1;PLK1;PPP1CB;PPP1CC;PPP1R12A;PPP2CA;PPP2R1A;PPP2R5D;PSMA3;RAB1A;RASA1;ROCK2;SMC2;SMC4;STAG2;TACC1;TPX2;WEE1
H049	Protein processing in endoplasmic reticulum	2.04188e-06	ARFGAP1;ATF6B;ATP6V0D1;ATXN3;BCAP31;CANX;CCL2;CUL7;CXCL8;DCP2;DDOST;DIS3;DNAJA1;DNAJA2;DNAJB1;DNAJB2;DNAJC1;DNAJC10;DNAJC3;EDEM2;EDEM3;EIF2AK2;EIF2S1;ERO1LB;EXOSC4;EXOSC5;EXOSC8;EXOSC9;FKBP14;GANAB;GFPT1;GOSR2;HDGF;HSP90AA1;HSP90AB1;HSP90B1;HSPA5;HSPA8;HSPBP1;HSPH1;KHSRP;LMAN1;LMAN2;MAN1A2;MAN1B1;MAP2K7;MAPK9;MBTPS2;MOGS;NFE2L2;NFYC;NGLY1;NPLOC4;OS9;PDIA4;PPP2R5B;PREB;PRKCSH;RAD23A;RAD23B;RNF185;…
H074	Ubiquitin mediated proteolysis	1.87059e-05	AIRE;ANAPC1;ANAPC10;ANAPC13;BIRC3;BIRC7;CDC16;CDC20;CDC23;CUL2;CUL4B;CUL5;CUL7;DET1;FANCL;FBXO4;FBXW7;HERC4;ITCH;KEAP1;KLHL9;MGRN1;PIAS1;PIAS3;PPIL2;PRPF19;RCHY1;RHOBTB2;SIAH1;SKP1;SKP2;SOCS1;SOCS3;STUB1;TRIM32;TRIM37;TRIP12;UBA1;UBA3;UBA6;UBA7;UBE2A;UBE2D3;UBE2D4;UBE2E1;UBE2H;UBE2J1;UBE2K;UBE2L6;UBE2M;UBE2N;UBE2W;UBE2Z;UBE3A;UBE3B;UBE4A;UBR5;WWP1;XIAP
H036	Endocytosis	0.00106822	ACAP1;ACAP2;AKT1;AKT2;AP1G1;AP2A2;AP2M1;AP3B1;AP3S1;AP4E1;ARAP1;ARCN1;ARF3;ARF5;ARFGAP1;ARFGAP3;ARRB1;ARRB2;ASAP1;ASAP2;CALM1;CALM2;CAV2;CHMP2B;CHMP5;CHMP6;CLINT1;CLTC;COPA;COPB1;COPB2;COPE;COPG1;COPZ1;CPD;CSF1R;CXCR4;CYTH1;CYTH3;CYTH4;DNM2;EHD2;EPN1;EPS15;EXOC1;EXOC3;EXOC5;F2R;GBF1;GGA3;GIT1;GJA4;GJC1;GNS;GOSR2;GRK6;HLA-E;HLA-F;HRAS;HSPA8;IL2RA;IL2RB;IL2RG;ITCH;KDELR1;KIF3A;KIFAP3;LDLRAP1;LNPEP;…
H016	Chromatin modifying enzymes|Transcription	0.00159923	AAAS;ACTL6A;APP;ARID4A;ARID4B;ATF2;B2M;BRF1;BRF2;BRMS1;C1QA;C1QB;C1S;C2;C3;C5;C7;CCNH;CD3EAP;CD40;CD40LG;CD80;CD86;CDC40;CDK4;CDK7;CDK9;CRCP;CSTF3;DHX38;DICER1;DNMT1;DR1;ELL;ELP6;ENY2;EP300;FCGR2A;FOXO4;GATAD2A;GPS2;GTF2B;GTF2E2;GTF2F1;GTF2F2;GTF2H4;GTF2IRD1;GTF3C1;GTF3C3;GTF3C5;HAT1;HCFC1;HDAC10;HDAC2;HDAC3;HIST1H4C;HIST3H2A;HLA-DMA;HLA-DMB;HLA-DOA;HLA-DOB;HLA-DPA1;HLA-DPB1;HLA-DRA;HLA-DRB1;HLA-…
H026	Organelle biogenesis and maintenance	0.00351524	ALAS1;ALMS1;ARNTL;ASAP1;ATAT1;ATF2;B9D1;BBS1;BBS7;C10orf2;CALM1;CALM2;CCP110;CCT2;CCT8;CDK1;CENPJ;CEP135;CEP162;CEP164;CEP290;CEP57;CEP63;CEP70;CEP83;CETN2;CHD9;CKAP5;CNTRL;CREB1;CRY1;CRY2;DBP;DYNC1I2;DYNLRB1;EP300;ESRRA;EXOC1;EXOC3;EXOC5;GABPA;GABPB1;GADD45GIP1;GBF1;GFM1;HCFC1;HDAC3;HDAC6;HIF1A;HSP90AA1;IFT140;IFT27;IFT57;IFT74;IFT88;IQCB1;KIF3A;KIF3C;KIFAP3;MAPK11;MAPRE1;MEF2C;MKKS;MKS1;MRPL11;…
H001	Innate Immune System|Developmental Biology|PI3K-Akt signaling pathway|Cytokine Signaling in Immune system|MicroRNAs in cancer|Signaling by NGF|Cytokine-cytokine receptor interaction	0.00416103	AAAS;ABI1;ACSL3;ACSL4;ACSL5;ACTR3;ACVR1;ACVR2B;ADAM10;ADAP1;ADCY2;ADCY7;ADIPOR1;AIM2;AKAP1;AKAP8L;AKT1;AKT2;ALCAM;ALDOA;ANAPC1;ANAPC10;ANTXR1;AP2A2;AP2M1;APAF1;APH1A;APP;ARAP1;ARF5;ARHGAP4;ARHGDIA;ARHGDIB;ARHGEF11;ARHGEF12;ARHGEF17;ARHGEF18;ARHGEF2;ARHGEF3;ARHGEF6;ARIH1;ARNT2;ARPC1B;ARPC2;ARPC4;ARPC5;ARRB1;ARRB2;ASAP1;ASAP2;ATF1;ATF2;ATF6B;ATG12;ATG13;ATG3;ATG4A;ATG5;ATM;ATP6V0B;ATP6V0D1;ATP6V1A;…
H017	Signaling by NOTCH|Signaling events mediated by HDAC Class I	0.0266723	ADAM10;APH1A;ARRB1;ARRB2;ATP2A3;CCNC;CDK8;CREB1;CTBP1;DTX2;DTX3;DVL2;DVL3;EP300;EPS15;FBXW7;FCER2;FKBP3;FURIN;GATAD2A;GZMB;HDAC10;HDAC11;HDAC2;HDAC3;HDAC6;HDAC7;HEY2;HIF1A;HSP90AA1;ITCH;JAK2;KDM1A;LFNG;MBD2;MBD3;MDK;MEF2C;MFNG;NCOA1;NOTCH4;NR2C1;NR3C1;NUMB;PIAS1;POFUT1;POGLUT1;PRMT5;PSEN2;PSENEN;RAB11A;RANBP2;RB1;RBBP8;RBPJ;RELA;RFXANK;SAP18;SEL1L;SIN3B;SIRT1;SIRT2;SIRT4;SIRT6;SKP1;SKP2;SMG5;SPEN…
