# Supplementary material for: Gene Network Rewiring to Study Melanoma Stage Progression and Elements Essential for Driving Melanoma
Source: PLoS One. 2015 Nov 11;10(11):e0142443. doi: 10.1371/journal.pone.0142443 (PMC4641706; doi:10.1371/journal.pone.0142443)
Supplement: S4 File — (XLS) [file pone.0142443.s011.xls]

## Sheet: CM_SigPC
Signalling Pathway connectivity for predicted enriched dysregulated pathways in CM stage
Pathway	SigPC
Signaling by NGF	73
Cytokine Signaling in Immune system	71
NGF signalling via TRKA from the plasma membrane	70
Signaling by FGFR in disease	63
Signaling by FGFR	60
Signaling by PDGF	59
PI3K-Akt signaling pathway	58
Signaling by ERBB2	52
Downstream signaling events of B Cell Receptor (BCR)	51
Signaling by Interleukins	50
Fc epsilon receptor (FCERI) signaling	50
Signaling by EGFR in Cancer	49
PDGFR-beta signaling pathway	48
Signaling by EGFRvIII in Cancer	48
Signaling by Ligand-Responsive EGFR Variants in Cancer	47
Signaling by EGFR	45
MAPK signaling pathway	44
Signaling by SCF-KIT	44
Signaling by ERBB4	44
Signaling by Overexpressed Wild-Type EGFR in Cancer	44
DAP12 signaling	36
Downstream signaling of activated FGFR	35
Signaling by VEGF	33
FoxO signaling pathway	28
Ras signaling pathway	25
Neurotrophin signaling pathway	23
Rap1 signaling pathway	22
IGF1R signaling cascade	18
Insulin receptor signalling cascade	17
CXCR4-mediated signaling events	16
IRS-mediated signalling	16
T cell receptor signaling pathway	15
Signaling by Type 1 Insulin-like Growth Factor 1 Receptor (IGF1R)	15
Signaling by Insulin receptor	14
ErbB1 downstream signaling	13
TNF signaling pathway	13
Chemokine signaling pathway	12
SCF(Skp2)-mediated degradation of p27-p21	9
misspliced LRP5 mutants have enhanced beta-catenin-dependent signaling	8
Constitutive PI3K-AKT Signaling in Cancer	8
Signalling to ERKs	7
PI3K events in ERBB2 signaling	7
RNF mutants show enhanced WNT signaling and proliferation	7
Interleukin-2 signaling	6
PI3K events in ERBB4 signaling	6
TCF dependent signaling in response to WNT	6
Signalling to RAS	6
Activated TLR4 signalling	6
Insulin signaling pathway	6
TCR signaling	6
Cytokine-cytokine receptor interaction	5
PI3K-AKT Signaling in Cancer	5
Platelet activation, signaling and aggregation	5
beta-catenin independent WNT signaling	5
TRIF-mediated TLR3-TLR4 signaling	5
PIP3 activates AKT signaling	4
SHP2 signaling	4
AXIN mutants destabilize the destruction complex, activating WNT signaling	4
Downstream TCR signaling	3
deletions in the AXIN genes in hepatocellular carcinoma result in elevated WNT signaling	3
IL2-mediated signaling events	3
NOD-like receptor signaling pathway	3
Signaling events mediated by HDAC Class I	2
TCR signaling in naive CD8+ T cells	2
Signaling by Hedgehog	2
Jak-STAT signaling pathway	2
TCR signaling in naive CD4+ T cells	2
Thyroid hormone signaling pathway	2
mTOR signaling pathway	2
Signaling by Wnt	1
Class I PI3K signaling events	1
ErbB signaling pathway	1
HIF-1 signaling pathway	1
TRAF6 mediated induction of NFkB and MAP kinases upon TLR7-8 or 9 activation	1
Signaling pathways regulating pluripotency of stem cells	1
Toll-like receptor signaling pathway	1
amb2 Integrin signaling	1
Interferon Signaling	1

## Sheet: LN_SigPC
Signalling Pathway connectivity for predicted enriched dysregulated pathways in LN stage
Pathway	SigPC
Signaling by NGF	80
Cytokine Signaling in Immune system	79
Fc epsilon receptor (FCERI) signaling	78
PI3K-Akt signaling pathway	76
NGF signalling via TRKA from the plasma membrane	70
Signaling by Interleukins	69
T cell receptor signaling pathway	68
Signaling by FGFR in disease	67
Signaling by PDGF	67
Downstream signaling events of B Cell Receptor (BCR)	63
Signaling by Ligand-Responsive EGFR Variants in Cancer	60
PDGFR-beta signaling pathway	59
Signaling by EGFRvIII in Cancer	59
Signaling by FGFR	58
MAPK signaling pathway	58
Signaling by EGFR in Cancer	58
Signaling by EGFR	55
Ras signaling pathway	54
Signaling by Overexpressed Wild-Type EGFR in Cancer	54
DAP12 signaling	53
Signaling by ERBB2	51
Downstream signaling of activated FGFR	48
Signaling by VEGF	46
Signaling by SCF-KIT	46
Neurotrophin signaling pathway	45
Chemokine signaling pathway	41
Signaling by ERBB4	41
ErbB1 downstream signaling	39
IL2-mediated signaling events	37
Platelet activation, signaling and aggregation	29
Rap1 signaling pathway	28
Prolactin signaling pathway	26
Toll-like receptor signaling pathway	25
FoxO signaling pathway	25
EGF receptor (ErbB1) signaling pathway	24
CXCR4-mediated signaling events	22
TNF signaling pathway	22
Interleukin-2 signaling	21
Signaling by Insulin receptor	18
Insulin signaling pathway	16
Signaling by Wnt	15
Signaling pathways regulating pluripotency of stem cells	14
IGF1R signaling cascade	14
Activated TLR4 signalling	13
Signaling by Type 1 Insulin-like Growth Factor 1 Receptor (IGF1R)	13
Jak-STAT signaling pathway	12
Insulin receptor signalling cascade	12
Signaling by WNT in cancer	11
Interferon Signaling	11
IRS-mediated signalling	11
TRIF-mediated TLR3-TLR4 signaling	11
SHP2 signaling	10
misspliced LRP5 mutants have enhanced beta-catenin-dependent signaling	8
TRAF6 mediated induction of NFkB and MAP kinases upon TLR7-8 or 9 activation	8
GnRH signaling pathway	8
TCR signaling in naive CD4+ T cells	8
TRAF6 Mediated Induction of proinflammatory cytokines	7
beta-catenin independent WNT signaling	7
Thyroid hormone signaling pathway	7
RNF mutants show enhanced WNT signaling and proliferation	7
Class I PI3K signaling events	6
TCF dependent signaling in response to WNT	5
TCR signaling in naive CD8+ T cells	4
IL6-mediated signaling events	4
Fcgamma receptor (FCGR) dependent phagocytosis	4
NF-kappa B signaling pathway	4
Signaling events mediated by Stem cell factor receptor (c-Kit)	4
NOD-like receptor signaling pathway	4
Signaling by Hedgehog	3
mTOR signaling pathway	3
Cytokine-cytokine receptor interaction	2
Downstream signaling in naive CD8+ T cells	2
Interleukin-3, 5 and GM-CSF signaling	2
deletions in the AXIN genes in hepatocellular carcinoma result in elevated WNT signaling	2
TCR signaling	2
Interferon gamma signaling	1
FGF signaling pathway	1
Epithelial cell signaling in Helicobacter pylori infection	1
Downstream TCR signaling	1
Signaling events mediated by VEGFR1 and VEGFR2	1
Glucocorticoid receptor regulatory network	1
AXIN mutants destabilize the destruction complex, activating WNT signaling	1

## Sheet: CM_cf
Crosstalk frequency of each gene involved in signalling processes during CM stage
Gene Symbol	cf
PIK3R2	46
NRAS	41
RAF1	38
PTPN11	38
CHUK	33
IL6	33
LCK	30
IL6R	28
GAB1	26
FGFR1	25
FGF2	25
PTEN	24
FGF7	24
FGF18	24
TSC2	24
FGF6	24
VAV1	24
CDK1	23
CDKN1A	20
CDKN1B	20
RPS6KB2	20
SRC	19
PRKACA	18
FOXO4	17
TRAT1	17
MAPK11	17
NRG2	16
EREG	16
PRKCD	15
MAPK9	15
PHLPP1	15
AGO4	14
PRKACB	14
AGO3	14
TNRC6B	14
STAT1	13
PPP2R1A	12
PPP2CA	12
EIF4E	10
MAPKAPK2	10
ELK1	10
CRKL	10
PSMA4	9
PRKAR1A	9
PSMA3	9
PSMC3	9
PSMB3	9
PSME2	9
PSMD10	9
PTPN6	9
PSMD4	9
RPS6KA3	9
PSME1	9
PSMD14	9
PSMB9	9
TNF	8
IL2RA	8
RPS6KA5	8
VEGFA	8
IL2RB	8
PRKAA1	8
IL2RG	8
NGF	7
MAPK7	7
YES1	7
HCK	6
LCP2	6
NCK1	6
VEGFC	6
IL1B	6
SOCS3	6
HGF	6
HSP90AA1	6
IL7R	5
ZAP70	5
FASLG	5
EIF4E2	5
AP2M1	5
IFNGR1	5
NGFR	5
PPP2R5B	5
ITGB3	5
DOK1	5
DUSP4	5
PPP2R5E	5
CD3D	5
HLA-DRA	5
AP2S1	5
MAP2K3	5
ATF1	5
CD3E	5
CD247	5
CSF2RB	5
CAB39	5
CD3G	5
PIK3R4	4
CCL5	4
CD4	4
CREBBP	4
NTRK2	4
MAP2K5	4
TEK	4
CSF1	4
CUL3	4
XPO1	4
ITK	4
IRF3	4
FLT4	4
CDC73	4
CDK2	4
INPP5D	4
PTPRC	4
GNB5	3
CBLB	3
PLCB2	3
IL1A	3
MET	3
GNAI2	3
IL8	3
STAM	3
TBK1	3
XIAP	3
CXCL2	3
CCND1	3
S100B	3
BCL2	3
HLA-DPB1	3
TGFB1	3
ICAM1	3
THBS1	3
PELI1	3
BIRC2	3
GNB2	3
LIF	3
CXCL1	3
ATF4	3
CCL2	3
APP	3
BIRC3	3
MMP9	3
CXCL10	2
BLNK	2
CXCR4	2
WASL	2
VCAM1	2
TLN1	2
TICAM1	2
MKNK2	2
PML	2
PAK4	2
CSF3	2
SH2B1	2
CCND2	2
TNFRSF1A	2
CCL20	2
EPHA2	2
PPM1B	2
LIFR	2
WAS	2
RRAS	2
PIN1	2
ECSIT	2
BDNF	2
RPS6KA4	2
IL1RAP	2
SH2B2	2
ARAF	2
PCK2	2
FYB	2
HDAC2	2
CYFIP2	2
CSNK2A1	2
DNM2	2
SRF	2
PTPN2	2
EPOR	2
CASP3	2
DHX9	2
NCKAP1	2
CREB3L1	1
YY1	1
MAP4K1	1
ITGAM	1
ACTR3	1
AAAS	1
ITGA5	1
RAE1	1
IL10RA	1
SERPINE1	1
HERC5	1
ADAM12	1
MATK	1
COL4A2	1
PTAFR	1
KPNA4	1
RSAD2	1
OAS1	1
COL6A2	1
GYS1	1
NUP98	1
FURIN	1
F2RL2	1
CCL18	1
MAX	1
LEFTY2	1
CXCL13	1
CCR1	1
DDIT4	1
TANK	1
INHBA	1
PFKFB2	1
USP6NL	1
CD8A	1
COL6A3	1
SPHK1	1
XAF1	1
SPP1	1
EPS15	1
KPNA2	1
LRP1	1
IL13RA1	1
IL12RB2	1
NUP93	1
KPNA3	1
PLAT	1
ADAM10	1
NUP133	1
CCL19	1
SIRT1	1
IL21R	1
IL11	1
TOLLIP	1
IFIT1	1
TRIM3	1
CCL8	1
APH1A	1
TNFSF10	1
RHOB	1
GNAQ	1
GBP1	1
SKP2	1
IL24	1
KPNB1	1
NUP153	1
NUP37	1
ITGB2	1
IFI30	1
SMAD4	1
ERBB2IP	1
DNAL4	1
UBE2E1	1
IFITM1	1
DOCK4	1
STIM1	1
TPR	1
CXCL9	1
MAGED1	1
TNFRSF1B	1
TIMP1	1
CCNE2	1
NCAM1	1
CYBB	1
EPN1	1
CLCF1	1
HSP90B1	1
NUP88	1
SEH1L	1
ITGA8	1
LTBR	1
KAT2B	1
TRIM62	1
CCR7	1
RIT1	1
NUP107	1
GADD45B	1
UBE2D1	1
IFIT3	1
CCR4	1
RIN1	1
ITGA4	1
PPP1CC	0
FLOT2	0
DLG1	0
FXYD2	0
ENO1	0
CKS1B	0
TAGLN	0
LAMB3	0
CDKN2D	0
WASF1	0
PFKP	0
CACNA1C	0
COL3A1	0
COL9A3	0
PTPRR	0
RXRG	0
CACNA1D	0
IL13RA2	0
PLAU	0
PPP2R2D	0
IFT122	0
GLI2	0
HMOX1	0
CYCS	0
EEF2	0
ID3	0
FZD7	0
CYTH3	0
TYROBP	0
CCNB1	0
RB1CC1	0
PDK1	0
KLRK1	0
PECAM1	0
TNC	0
LAMB2	0
EDAR	0
HOMER3	0
DGKZ	0
MMP3	0
DOCK2	0
AXL	0
RIF1	0
TCEB2	0
SMAD7	0
F13A1	0
KLF2	0
ARHGEF17	0
LTB	0
PHKG2	0
ULK2	0
BRCA1	0
NCOA2	0
GATA2	0
PPP2R3C	0
CD27	0
LAMTOR3	0
SMO	0
TLR1	0
CUL5	0
HOMER2	0
COL1A1	0
SPRY4	0
FZD3	0
ENO2	0
PDCD4	0
RHOC	0
ARHGDIG	0
TAOK2	0
MED17	0
MMP14	0
BMI1	0
ATP6V1A	0
ICOS	0
STK3	0
BCL3	0
NCOR2	0
CLIP1	0
PTPRU	0
TIAM2	0
ATP1B2	0
CCNB2	0
SOCS6	0
SKIL	0
ARNT	0
PRF1	0
DNM1L	0
SPARC	0
DGKQ	0
JUNB	0
IFT57	0
CHEK1	0
ULK1	0
SAP30	0
FZD9	0
FZD2	0
TNFRSF11B	0
ATP6V0C	0
WNT5B	0
DUSP5	0
ATG13	0
NCF2	0
CARD8	0
LIMK1	0
WDR19	0
EXOC2	0
MED13	0
LIPE	0
STAT4	0
RBBP7	0
PLK4	0
SMAD9	0
MED16	0
CCNA2	0
TNFSF14	0
TNFRSF21	0
MAPK8IP2	0
CACNB1	0
WNT7B	0
PLAUR	0
MAP3K12	0
DAPP1	0
POLDIP3	0
TRPC6	0
PCGF1	0
BAX	0
TCIRG1	0
DUSP10	0
TNFRSF10D	0
TRAF1	0
TP73	0
USP8	0
ITGB5	0
IFT88	0
STX4	0
SIN3B	0
EGLN2	0
PARD6B	0
CTGF	0
ID2	0
PTPN7	0
TNFRSF25	0
RAN	0
CACNB2	0
RHOQ	0
APC2	0
ACKR3	0
HDAC6	0
FGD2	0
ATP6V1C1	0
ITGB3BP	0
SEL1L	0
ITGB7	0
LMO4	0
THRA	0
ARHGDIB	0
PKN2	0

## Sheet: LN_cf
Crosstalk frequency of each gene involved in signalling processes during LN stage
Gene Symbol	cf
PIK3R1	51
HRAS	46
PIK3R2	45
KRAS	44
NRAS	44
AKT1	43
SOS1	42
PTPN11	41
AKT2	39
JAK2	38
JAK1	34
CHUK	31
PLCG1	27
LCK	26
CDK1	24
VAV1	24
YWHAB	24
CALM1	23
CALM2	23
FGF2	22
MAPK11	22
PTEN	21
FGF18	21
MLST8	21
RELA	21
TSC2	20
STAT1	20
CREB1	19
MAPK9	19
BAD	19
STAT3	18
PPP2R1A	16
PPP2CA	16
MAP3K7	16
CD80	14
MAPK13	14
PTPN6	14
PPP2R5D	14
ITPR2	14
CD86	14
FOXO4	13
TRAT1	13
CASP9	13
TNRC6B	13
ADCY7	12
ELK1	12
CD19	12
ADCY2	12
MAP2K4	12
MAPKAPK2	11
LYN	11
PSMB8	11
IL2RA	10
SYK	10
MAP2K7	10
RIPK2	10
TAB1	10
PRKAR1A	10
GAB2	10
IL2RB	10
RPS6KA3	10
HSP90AA1	10
IL2RG	10
PSMA2	9
PSMA4	9
IRAK1	9
PSMD9	9
PAK1	9
PTK2B	9
PSMA3	9
PSMA1	9
PSMC2	9
IFNG	9
PSMD6	9
PSMD10	9
SOCS1	9
PRKAA1	9
PSMD1	9
PSMC5	9
RPS6KA1	9
PSMC4	9
PSMD13	9
PSMD7	9
PSMC3	9
PSMD2	9
PSMD12	9
PSMB3	9
MAPK7	9
PSME2	9
SOCS3	9
PSMB10	9
MAP2K3	9
PSME4	9
PSME1	9
PSMD14	9
PSMB9	9
EP300	8
MYD88	8
SKP1	8
HCK	8
CSK	8
TNF	8
NCK1	8
VEGFA	8
YES1	8
PPP3CB	7
TSC1	7
RAP1B	7
PPP3R1	7
PPP3CA	7
PPP2R5B	7
PTK2	7
NFKB2	7
ATF2	7
EIF4EBP1	7
CD247	7
UBE2N	7
CD3G	7
STK11	7
MAP3K8	7
PRKAB1	7
IL1B	7
PPP2R5E	7
NOD2	7
CSNK1A1	7
MEF2C	7
ZAP70	6
FASLG	6
ARRB2	6
MALT1	6
PLCB2	6
DVL3	6
PLCB1	6
RAC2	6
RASGRP1	6
DVL2	6
FZD5	6
HLA-DRA	6
RASGRP2	6
ATF1	6
LCP2	6
AP2M1	6
RASA1	6
CTBP1	6
IFNAR1	6
IFNAR2	6
CD3D	6
IRAK4	6
AP2A2	6
CD3E	6
GNAI3	5
PPM1A	5
MEF2A	5
IRF3	5
BCL2L1	5
CAB39	5
IL7R	5
IFNGR1	5
IL8	5
IRF7	5
CAB39L	5
XIAP	5
B2M	5
NCK2	5
GNB2	5
RALB	5
USP8	5
VEGFB	5
WASL	4
FGR	4
HLA-DRB4	4
IRF1	4
MAP3K3	4
PLD2	4
STAM	4
XPO1	4
HLA-DPB1	4
CXCL12	4
PIK3C3	4
PTPN2	4
CDC37	4
BTK	4
VCAM1	4
STAT2	4
CCL5	4
TP53	4
HLA-DPA1	4
HLA-DRB1	4
STAM2	4
RUVBL1	4
IFNGR2	4
ITK	4
KAT5	4
HIST1H4C	4
PIAS1	4
IL7	4
APP	4
BIRC3	4
PTPRC	4
CD14	4
TICAM1	3
GNAI2	3
TGFB3	3
KIDINS220	3
TBK1	3
NLK	3
HLA-E	3
FADD	3
ABI1	3
SH2B2	3
HSP90AB1	3
DNM2	3
RASGRP3	3
CDK2	3
CXCL10	3
FGF13	3
ITCH	3
CCND2	3
SPP1	3
PFN1	3
IL18	3
WAS	3
ARRB1	3
CSF1R	3
PELI1	3
CYFIP2	3
CISH	3
CCL2	3
EPOR	3
MMP9	3
DHX9	3
ACTR3	2
ARPC2	2
CXCR4	2
HLA-F	2
EIF2AK2	2
MATK	2
CSF3R	2
SP100	2
TRIM21	2
PPM1B	2
CCL19	2
MAP3K2	2
FAS	2
PIN1	2
OSMR	2
IQGAP1	2
TRIM3	2
CFL1	2
RPS6KA4	2
GNAQ	2
GBP1	2
OAS2	2
IFI30	2
PCK2	2
FYB	2
CXCL9	2
F2R	2
CD40	2
STK4	2
TRIM38	2
HDAC2	2
WNT2B	2
HSP90B1	2
CIITA	2
IKBKE	2
ARPC4	2
TRAF2	2
MAP4K1	2
CCL21	2
ARPC5	2
IL4R	2
PTAFR	2
TGFBR2	2
ITGB1	2
CD8B	2
PAK4	2
ARHGDIA	2
CASP1	2
CD8A	2
CCL20	2
EPS15	2
FZD3	2
ADAM10	2
IRF8	2
TGFBR1	2
GBP2	2
ECSIT	2
PARD6A	2
IL1RAP	2
PSEN2	2
EPN1	2
G6PC3	2
TNFAIP3	2
BLK	2
CD40LG	2
TRIM62	2
CASP3	2
TRIM68	2
AAAS	1
ATF6B	1
DOCK1	1
IL12RB1	1
CREB3L2	1
NUP155	1
KPNA4	1
GYS1	1
CCR6	1
CXCL13	1
CCR1	1
BST2	1
CCL22	1
BMPR2	1
EIF4G3	1
GRK6	1
USP6NL	1
ROCK2	1
NUP93	1
KPNA3	1
TRAF5	1
MMP14	1
NUPL2	1
COL4A4	1
TNFRSF9	1
S1PR1	1
CXCR3	1
PIAS3	1
NUP160	1
TLR7	1
UBA7	1
SIPA1	1
RASA2	1
CCL8	1
APH1A	1
TNFSF10	1
NUP153	1
DNAL4	1
UBE2E1	1
STIM1	1
ACVR1	1
GNA11	1
TNFRSF1B	1
SDC2	1
ITGA1	1
ARIH1	1
ISG20	1
NCOA1	1
FER	1
ARPC1B	1
TNIP2	1
NUP88	1
HIF1A	1
UBE2L6	1
MAP3K4	1
IFIT2	1
HDAC3	1
LEPR	1
ACVR2B	1
VCL	1
IL10RA	1
COL4A1	1
COL6A2	1
VASP	1
FURIN	1
RELB	1
LTB	1
TLR8	1
TANK	1
NCOA2	1
CFLAR	1
CREB3	1
EIF4A2	1
COL6A3	1
XAF1	1
SOCS5	1
NF1	1
UBE2D3	1
PSENEN	1
NUP133	1
IL21R	1
CXCR6	1
ATM	1
PRF1	1
CDK4	1
IL15RA	1
EIF4G2	1
SPRED2	1
KPNB1	1
NUP43	1
SMAD4	1
LIMK1	1
TPR	1
IL18R1	1
RANBP2	1
TNFSF14	1
TIMP1	1
NUP50	1
KPNA5	1
GNA13	1
DAAM1	1
MCL1	1
CLTC	1
PTPN7	1
CCR7	1
TRADD	1
NUP210	1
CREB5	1
CXCR5	1
ITGA4	1
ITGA10	1
RIN1	1
ITGAM	0
PSTPIP1	0
TAGLN	0
VPS4A	0
COL3A1	0
RTN4	0
DIAPH3	0
NCF4	0
RXRG	0
ARHGEF11	0
CYBA	0
SIGIRR	0
TBC1D4	0
ATP6V0D1	0
MYO9B	0
FCGR2A	0
EEF2	0
ID3	0
TYROBP	0
RB1CC1	0
MED4	0
PECAM1	0
SOD2	0
CYTH1	0
TNC	0
HOMER3	0
DOCK2	0
PTPRE	0
RNF41	0
MED13L	0
NRP1	0
NLRP3	0
PHKG2	0
SMO	0
LAMB1	0
TLR1	0
CUL5	0
ARHGEF12	0
COL1A1	0
LRP1	0
DGKI	0
AKAP1	0
PLK3	0
PDCD4	0
SPI1	0
PLAT	0
PLK1	0
SPOP	0
VPS4B	0
ATP6V0B	0
TCL1A	0
FLT3	0
CTLA4	0
FLT3LG	0
PLCD1	0
HOMER1	0
SERPING1	0
SKP2	0
IFT140	0
CARD8	0
OS9	0
WDR19	0
LIPE	0
GZMB	0
TNFRSF21	0
ARHGEF2	0
DLX5	0
CCNE2	0
CDH2	0
IKZF3	0
DAXX	0
ARHGAP4	0
PPP1CB	0
CYBB	0
OFD1	0
MAP3K12	0
ARF5	0
FLNC	0
ETS1	0
FGD1	0
HSPA8	0
ARAP1	0
ADAP1	0
IFT88	0
MED12	0
SLC9A3R1	0
NUMB	0
RHOQ	0
RHOG	0
PKN1	0
SMPD2	0
TNFSF12	0
ATP6V1C1	0
DGKD	0
PIM1	0
STAP1	0
NOTCH4	0
NR3C1	0
ITGB7	0
MECOM	0
PPP1CC	0
YY1	0
DGKA	0
FXYD2	0
TCF3	0
SERPINE1	0
STUB1	0
NCOA3	0
IL13RA2	0
CDK6	0
CARD9	0
PIDD	0
LPAR6	0
ITSN1	0
ARHGEF6	0
CYTH3	0
MAP4K2	0
KIF3A	0
SLA	0
RIF1	0
KLF2	0
ARHGEF17	0
SELP	0
ARHGEF3	0
FLOT1	0
PPP2R3C	0
CD27	0
LAMTOR3	0
DOK2	0
TNFRSF17	0
PRKCH	0
GLI1	0
SPRY4	0
ZFHX3	0
CAP1	0
YAP1	0
TAOK2	0
ATG12	0
GNA15	0
ATP6V1A	0
ICOS	0
SIRT1	0
STK3	0
CHN2	0
TLR5	0
WIPF1	0
FCER1G	0
NET1	0
ARHGEF18	0
PLEKHO2	0
DNM1L	0
PRMT1	0
DGKQ	0
IFT57	0
ATP6V1D	0
LAMA4	0
TNFSF9	0
PCGF2	0
MAP4K4	0
CASP7	0
TNFRSF10C	0
MKS1	0
ITGB2	0
ATG13	0
MAP3K6	0
PLK4	0
MAPK8IP2	0
PLAUR	0
MAP3K11	0
ALDOA	0
PIP5K1C	0
PEBP1	0
PCGF1	0
FUZ	0
STXBP3	0
PHKB	0
TRIP10	0
EVL	0
WWP1	0
LAMC1	0
KLRD1	0
RRAGB	0
ITGAL	0
IL18RAP	0
TNFSF13	0
ELK4	0
STK39	0
SMAD5	0
RGS1	0
FGD2	0
ITGB3BP	0
SEL1L	0
DUSP8	0
PPP1CA	0
CACNA2D2	0
ARHGDIB	0
